# Supplementary material for: Phosphoproteomics and Bioinformatics Analyses Reveal Key Roles of GSK-3 and AKAP4 in Mouse Sperm Capacitation
Source: Int J Mol Sci. 2020 Oct 2;21(19):7283. doi: 10.3390/ijms21197283 (PMC7582274; doi:10.3390/ijms21197283)
Supplement: Supplementary file 1 [file ijms-21-07283-s001.zip]

Archive with 7 entries (4 files):
- Supplementary Files_IJMS/
- Supplementary Files_IJMS/LC MS MS_Supplementary_Raw Data.xlsx
- __MACOSX/
- __MACOSX/Supplementary Files_IJMS/
- __MACOSX/Supplementary Files_IJMS/._LC MS MS_Supplementary_Raw Data.xlsx
- Supplementary Files_IJMS/Supplementary Data IJMS.pdf
- __MACOSX/Supplementary Files_IJMS/._Supplementary Data IJMS.pdf
