# Supplementary material for: Phosphoproteomics and Bioinformatics Analyses Reveal Key Roles of GSK-3 and AKAP4 in Mouse Sperm Capacitation
Source: Int J Mol Sci. 2020 Oct 2;21(19):7283. doi: 10.3390/ijms21197283 (PMC7582274; doi:10.3390/ijms21197283)
Supplement: Supplementary file 1 [file ijms-21-07283-s001.zip › Supplementary Files_IJMS/LC MS MS_Supplementary_Raw Data.xlsx]

## Sheet: Phospho (DHSTY)Sites
Proteins	Positions within proteins	Leading proteins	Protein	Protein names	Gene names	Fasta headers	Localization prob	Score diff	PEP	Score	Delta score	Score for localization	Localization prob 1	Score diff 1	PEP 1	Score 1	Localization prob 2	Score diff 2	PEP 2	Score 2	Localization prob 3	Score diff 3	PEP 3	Score 3	Localization prob 4	Score diff 4	PEP 4	Score 4	Localization prob 5	Score diff 5	PEP 5	Score 5	Localization prob 6	Score diff 6	PEP 6	Score 6	Localization prob 7	Score diff 7	PEP 7	Score 7	Localization prob 8	Score diff 8	PEP 8	Score 8	Localization prob 9	Score diff 9	PEP 9	Score 9	Diagnostic peak
Q9DBL9	318	Q9DBL9	Q9DBL9	1-acylglycerol-3-phosphate O-acyltransferase ABHD5	Abhd5	1-acylglycerol-3-phosphate O-acyltransferase ABHD5 OS=Mus musculus OX=10090 GN=Abhd5 PE=1 SV=1	0.671153	1.67996	0.0384644	33.836	4.1491	33.836					0	0		NaN	0	0		NaN	0	0		NaN	0	0		NaN	0	0		NaN					0.671153	1.67996	0.0384644	33.836	0	0		NaN
Q9Z1T6	1448	Q9Z1T6	Q9Z1T6	1-phosphatidylinositol 3-phosphate 5-kinase	Pikfyve	1-phosphatidylinositol 3-phosphate 5-kinase OS=Mus musculus OX=10090 GN=Pikfyve PE=1 SV=3	0.99816	27.3442	0.0216229	52.579	14.133	52.579	0	0		NaN	0.988103	19.1937	0.0438052	36.424	0.99816	27.3442	0.0216229	52.579	0	0		NaN	0.988103	19.1937	0.0438052	36.424	0.964723	14.3691	0.0438052	36.424	0	0		NaN	0	0		NaN
Q64441	255	Q64441	Q64441	1,25-dihydroxyvitamin D(3) 24-hydroxylase, mitochondrial	Cyp24a1	1,25-dihydroxyvitamin D(3) 24-hydroxylase, mitochondrial OS=Mus musculus OX=10090 GN=Cyp24a1 PE=2 SV=1	1	38.6128	0.0103533	58.693	18.556	38.613	1	58.6928	0.0103533	58.693	1	44.788	0.0294453	44.788	1	58.0243	0.011274	58.024	0	0		NaN	1	51.5662	0.0201689	51.566	1	51.5662	0.0201689	51.566	1	45.9158	0.0279513	45.916	1	36.2067	0.0347998	40.432	1	38.6128	0.0201689	51.566
Q64441	265	Q64441	Q64441	1,25-dihydroxyvitamin D(3) 24-hydroxylase, mitochondrial	Cyp24a1	1,25-dihydroxyvitamin D(3) 24-hydroxylase, mitochondrial OS=Mus musculus OX=10090 GN=Cyp24a1 PE=2 SV=1	1	38.6128	0.00990296	59.502	23.336	38.613	1	58.6928	0.0103533	58.693	1	44.788	0.0294453	44.788	1	58.0243	0.0107918	58.246	0.999989	49.7457	0.0117223	58.246	1	51.5662	0.0201689	51.566	1	51.5662	0.0201689	54.524	1	45.9158	0.0201514	52.52	1	36.2067	0.00990296	59.502	1	38.6128	0.0201689	54.524
Q64441	260	Q64441	Q64441	1,25-dihydroxyvitamin D(3) 24-hydroxylase, mitochondrial	Cyp24a1	1,25-dihydroxyvitamin D(3) 24-hydroxylase, mitochondrial OS=Mus musculus OX=10090 GN=Cyp24a1 PE=2 SV=1	1	38.6128	0.00990296	59.502	23.336	38.613	1	58.6928	0.0103533	58.693	1	44.788	0.0294453	44.788	1	58.0243	0.0107918	58.246	0.9961	24.0722	0.0117223	58.246	1	51.5662	0.0201689	51.566	1	51.5662	0.0201689	54.524	1	45.9158	0.0201514	52.52	1	36.2067	0.00990296	59.502	1	38.6128	0.0201689	54.524
Q8BHA9	219	Q8BHA9	Q8BHA9	2-phosphoxylose phosphatase 1	Pxylp1	2-phosphoxylose phosphatase 1 OS=Mus musculus OX=10090 GN=Pxylp1 PE=2 SV=1	0.951071	12.8571	0.02064	44.632	19.482	44.632	0	0		NaN	0	0		NaN	0	0		NaN	0	0		NaN	0	0		NaN	0	0		NaN	0	0		NaN	0.951071	12.8571	0.02064	44.632
Q3TXS7	315	Q3TXS7	Q3TXS7	26S proteasome non-ATPase regulatory subunit 1	Psmd1	26S proteasome non-ATPase regulatory subunit 1 OS=Mus musculus OX=10090 GN=Psmd1 PE=1 SV=1	0.999405	33.5769	7.10325e-20	152.14	132.16	152.14					0.961744	14.1721	7.07805e-10	129.72													0.999405	33.5769	7.10325e-20	152.14	0	0		NaN
Q3TXS7	311	Q3TXS7	Q3TXS7	26S proteasome non-ATPase regulatory subunit 1	Psmd1	26S proteasome non-ATPase regulatory subunit 1 OS=Mus musculus OX=10090 GN=Psmd1 PE=1 SV=1	0.997676	26.3274	7.10325e-20	152.14	132.16	152.14					0.975087	15.7953	7.07805e-10	129.72													0.997676	26.3274	7.10325e-20	152.14	0	0		NaN
Q9D8W5	292	Q9D8W5	Q9D8W5	26S proteasome non-ATPase regulatory subunit 12	Psmd12	26S proteasome non-ATPase regulatory subunit 12 OS=Mus musculus OX=10090 GN=Psmd12 PE=1 SV=4	0.999525	34.6789	0.000738895	115.1	92.244	103.66	0.999475	32.9768	0.00125416	110.22	0.997188	25.5078	0.00168423	106.14	0.999525	34.6789	0.00194618	103.66	0.928968	11.3285	0.0424848	59.68	0.999333	32.153	0.00275777	96.673	0.999515	33.9722	0.000738895	115.1	0	0		NaN	0	0		NaN	0.984471	19.4582	0.00560394	85.163
Q9D8W5	332	Q9D8W5	Q9D8W5	26S proteasome non-ATPase regulatory subunit 12	Psmd12	26S proteasome non-ATPase regulatory subunit 12 OS=Mus musculus OX=10090 GN=Psmd12 PE=1 SV=4	0.324622	0	0.00829958	62.19	45.697	62.19																	0.324622	0	0.00829958	62.19
Q9D8W5	333	Q9D8W5	Q9D8W5	26S proteasome non-ATPase regulatory subunit 12	Psmd12	26S proteasome non-ATPase regulatory subunit 12 OS=Mus musculus OX=10090 GN=Psmd12 PE=1 SV=4	0.324622	0	0.00829958	62.19	45.697	62.19																	0.324622	0	0.00829958	62.19
Q9D8W5	335	Q9D8W5	Q9D8W5	26S proteasome non-ATPase regulatory subunit 12	Psmd12	26S proteasome non-ATPase regulatory subunit 12 OS=Mus musculus OX=10090 GN=Psmd12 PE=1 SV=4	0.324622	0	0.00829958	62.19	45.697	62.19																	0.324622	0	0.00829958	62.19
Q9D8W5	126	Q9D8W5	Q9D8W5	26S proteasome non-ATPase regulatory subunit 12	Psmd12	26S proteasome non-ATPase regulatory subunit 12 OS=Mus musculus OX=10090 GN=Psmd12 PE=1 SV=4	0.962007	13.75	0.0221351	44.188	9.3007	44.188					0.934285	11.2075	0.0466419	27.098	0.962007	13.75	0.0221351	44.188													0.924719	10.5245	0.0466419	27.098					0.950877	12.4971	0.0383344	42.556
O35226	256	O35226	O35226	26S proteasome non-ATPase regulatory subunit 4	Psmd4	26S proteasome non-ATPase regulatory subunit 4 OS=Mus musculus OX=10090 GN=Psmd4 PE=1 SV=1	0.997261	27.872	8.27657e-93	240.91	200.82	195.38	0.955431	13.3332	8.27657e-93	240.91	0.997261	27.872	1.24031e-92	238.79	0.948319	15.8617	7.78468e-23	153.12	0	0		NaN	0.98884	19.7874	1.07743e-64	203.71	0.90804	10.4416	8.23639e-65	206.74	0.644008	4.18796	3.47763e-09	113.15					0.994016	24.3094	3.86994e-65	211.96
O35226	250	O35226	O35226	26S proteasome non-ATPase regulatory subunit 4	Psmd4	26S proteasome non-ATPase regulatory subunit 4 OS=Mus musculus OX=10090 GN=Psmd4 PE=1 SV=1	0.997738	30.3019	5.97073e-05	80.009	71.365	80.009	0	0		NaN	0	0		NaN	0	0		NaN	0	0		NaN	0	0		NaN	0.956649	18.3492	0.000723441	53.482	0	0		NaN					0.997738	30.3019	5.97073e-05	80.009
O35226	253	O35226	O35226	26S proteasome non-ATPase regulatory subunit 4	Psmd4	26S proteasome non-ATPase regulatory subunit 4 OS=Mus musculus OX=10090 GN=Psmd4 PE=1 SV=1	0.460435	1.13465	1.756e-15	140.31	118.53	53.482	0	0		NaN	0	0		NaN	0.218099	0	1.756e-15	140.31	0	0		NaN	0	0		NaN	0.460435	1.13465	1.3246e-06	88.842	0	0		NaN					0.430007	0.278682	5.97073e-05	80.009
O35226	255	O35226	O35226	26S proteasome non-ATPase regulatory subunit 4	Psmd4	26S proteasome non-ATPase regulatory subunit 4 OS=Mus musculus OX=10090 GN=Psmd4 PE=1 SV=1	0.218099	0	1.756e-15	140.31	118.53	140.31	0	0		NaN	0	0		NaN	0.218099	0	1.756e-15	140.31	0	0		NaN	0	0		NaN	0	0		NaN	0	0		NaN					0	0		NaN
Q8BJY1	354	Q8BJY1	Q8BJY1	26S proteasome non-ATPase regulatory subunit 5	Psmd5	26S proteasome non-ATPase regulatory subunit 5 OS=Mus musculus OX=10090 GN=Psmd5 PE=1 SV=4	0.999918	40.8369	0.00399629	75.669	36.244	68.044	0.999899	39.9552	0.00891079	68.044	0.999918	40.8369	0.00891079	68.044	0.991261	20.5086	0.0411877	41.967	0.999615	34.1464	0.0141771	61.409	0.999916	40.7816	0.00891079	68.044	0.999907	40.3193	0.00399629	75.669	0.998811	29.2383	0.0186731	57.328	0.997683	26.3311	0.0337397	46.408
Q8BJY1	355	Q8BJY1	Q8BJY1	26S proteasome non-ATPase regulatory subunit 5	Psmd5	26S proteasome non-ATPase regulatory subunit 5 OS=Mus musculus OX=10090 GN=Psmd5 PE=1 SV=4	0.999918	40.8369	0.00399629	75.669	36.244	68.044	0.999899	39.9552	0.00891079	68.044	0.999918	40.8369	0.00891079	68.044	0.991261	20.5086	0.0411877	41.967	0.999692	35.1178	0.0141771	61.409	0.999916	40.7816	0.00891079	68.044	0.999907	40.3193	0.00399629	75.669	0.998811	29.2383	0.0186731	57.328	0.997683	26.3311	0.0337397	46.408
Q9CQX8	58	Q9CQX8	Q9CQX8	28S ribosomal protein S36, mitochondrial	Mrps36	28S ribosomal protein S36, mitochondrial OS=Mus musculus OX=10090 GN=Mrps36 PE=1 SV=1	0.451382	0	7.58432e-05	94.542	81.652	94.542	0	0		NaN									0.276855	0.336648	0.047025	28.076	0.349981	0.582421	0.0264507	40.097	0.451382	0	7.58432e-05	94.542					0	0		NaN	0.348843	0.619146	0.000428846	82.586
Q9CQX8	60	Q9CQX8	Q9CQX8	28S ribosomal protein S36, mitochondrial	Mrps36	28S ribosomal protein S36, mitochondrial OS=Mus musculus OX=10090 GN=Mrps36 PE=1 SV=1	0.976613	16.677	1.74297e-13	136.44	116.24	136.44	0.795109	7.70494	8.50673e-09	118.01	0.766272	8.18128	4.60938e-06	105.96	0.976613	16.677	1.74297e-13	136.44	0.775647	6.15696	6.72352e-09	120.71	0.495056	3.42521	0.000469254	81.839					0.466716	2.12763	2.72996e-06	110.31	0.775805	5.54144	1.07332e-07	116.38
Q9CQX8	59	Q9CQX8	Q9CQX8	28S ribosomal protein S36, mitochondrial	Mrps36	28S ribosomal protein S36, mitochondrial OS=Mus musculus OX=10090 GN=Mrps36 PE=1 SV=1	0.451382	0	7.58432e-05	94.542	81.652	94.542	0	0		NaN																	0.451382	0	7.58432e-05	94.542					0	0		NaN
P58064	106	P58064	P58064	28S ribosomal protein S6, mitochondrial	Mrps6	28S ribosomal protein S6, mitochondrial OS=Mus musculus OX=10090 GN=Mrps6 PE=1 SV=3	1	45.1367	0.033088	45.137	6.8439	45.137	0	0		NaN	0	0		NaN	0	0		NaN					1	45.1367	0.033088	45.137	0	0		NaN									0	0		NaN
Q9Z2A0	244	Q9Z2A0	Q9Z2A0	3-phosphoinositide-dependent protein kinase 1	Pdpk1	3-phosphoinositide-dependent protein kinase 1 OS=Mus musculus OX=10090 GN=Pdpk1 PE=1 SV=2	0.999991	50.4581	6.73233e-17	151.96	134.68	151.96	0.932867	11.5907	0.0222759	46.504	0	0		NaN	0	0		NaN					0	0		NaN	0.999969	45.153	1.95203e-08	121.74	0.999925	41.2219	5.3435e-09	128.38					0.999991	50.4581	6.73233e-17	151.96
Q8JZS9	124	Q8JZS9	Q8JZS9	39S ribosomal protein L48, mitochondrial	Mrpl48	39S ribosomal protein L48, mitochondrial OS=Mus musculus OX=10090 GN=Mrpl48 PE=1 SV=1	0.928439	10.5158	0.0187062	61.265	26.87	58.83	0.772645	2.30247	0.0434149	59.261	0	0		NaN	0.748015	3.01865	0.0187062	61.265	0	0		NaN	0.800306	3.01865	0.0382405	61.265	0.788708	2.71009	0.0405912	60.209	0.794189	2.85443	0.0458392	58.83	0.928439	10.5158	0.0458392	58.83	0.800306	3.01865	0.0382405	61.265
P63325	146	P63325	P63325	40S ribosomal protein S10	Rps10	40S ribosomal protein S10 OS=Mus musculus OX=10090 GN=Rps10 PE=1 SV=1	0.90226	9.65261	0.00168527	85.563	59.031	85.563																	0	0		NaN	0.90226	9.65261	0.00168527	85.563
P62702	176	P62702	P62702	40S ribosomal protein S4, X isoform	Rps4x	40S ribosomal protein S4, X isoform OS=Mus musculus OX=10090 GN=Rps4x PE=1 SV=2	0.430391	1.02969	0.0341442	25.106	3.2835	20.247									0.393664	1.19849	0.0341442	25.106	0.430391	1.02969	0.0404897	20.247	0	0		NaN													0	0		NaN
Q6ZWN5	153	Q6ZWN5	Q6ZWN5	40S ribosomal protein S9	Rps9	40S ribosomal protein S9 OS=Mus musculus OX=10090 GN=Rps9 PE=1 SV=3	0.996998	26.9328	0.00596374	58.814	32.69	58.814					0.99275	24.2056	0.0249944	44.312	0.996998	26.9328	0.00596374	58.814					0.91606	12.2307	0.0440654	32.815
Q9CUX1	737	Q9CUX1	Q9CUX1	52 kDa repressor of the inhibitor of the protein kinase	Prkrir	52 kDa repressor of the inhibitor of the protein kinase OS=Mus musculus OX=10090 GN=Thap12 PE=2 SV=2	0.99623	21.4249	0.0339979	44.543	24.938	44.543	0.96692	17.0778	0.0458693	22.232	0.996103	21.4249	0.0339979	44.543	0.99623	21.4249	0.0339979	44.543	0	0		NaN	0.993457	19.6437	0.0399895	36.417	0.994177	19.9686	0.0394268	37.18	0	0		NaN	0	0		NaN	0.991232	18.1776	0.0394534	37.144
Q9CUX1	731	Q9CUX1	Q9CUX1	52 kDa repressor of the inhibitor of the protein kinase	Prkrir	52 kDa repressor of the inhibitor of the protein kinase OS=Mus musculus OX=10090 GN=Thap12 PE=2 SV=2	0.503434	0	0.0339979	44.543	24.938	37.144	0.479432	0.472982	0.0458693	22.232	0.501357	0	0.0339979	44.543	0.501861	0	0.0339979	44.543	0	0		NaN	0.502326	0	0.0399895	36.417	0.503405	0	0.0394268	37.18	0	0		NaN	0	0		NaN	0.503434	0	0.0394534	37.144
Q9CUX1	735	Q9CUX1	Q9CUX1	52 kDa repressor of the inhibitor of the protein kinase	Prkrir	52 kDa repressor of the inhibitor of the protein kinase OS=Mus musculus OX=10090 GN=Thap12 PE=2 SV=2	0.503434	0	0.0339979	44.543	24.938	37.144					0.501357	0	0.0339979	44.543	0.501861	0	0.0339979	44.543	0	0		NaN	0.502326	0	0.0399895	36.417	0.503405	0	0.0394268	37.18	0	0		NaN	0	0		NaN	0.503434	0	0.0394534	37.144
P14869	304	P14869	P14869	60S acidic ribosomal protein P0	Rplp0	60S acidic ribosomal protein P0 OS=Mus musculus OX=10090 GN=Rplp0 PE=1 SV=3	0.959336	12.3594	0.00609992	53.327	45.957	53.327									0.797314	5.11087	0.0418826	39.385									0.959336	12.3594	0.00609992	53.327
P14869	308	P14869	P14869	60S acidic ribosomal protein P0	Rplp0	60S acidic ribosomal protein P0 OS=Mus musculus OX=10090 GN=Rplp0 PE=1 SV=3	0.520327	2.44312	0.00609992	53.327	45.957	53.327									0.40398	0	0.0418826	39.385									0.520327	2.44312	0.00609992	53.327
P47955	101	P47955	P47955	60S acidic ribosomal protein P1	Rplp1	60S acidic ribosomal protein P1 OS=Mus musculus OX=10090 GN=Rplp1 PE=1 SV=1	0.999736	35.7762	5.46888e-30	190.24	160.97	129.12	0.999736	35.7762	8.72759e-09	129.12	0.9921	19.4179	0.000221393	74.428	0.729448	4.31622	0.0011269	62.475									0	0		NaN	0.998195	27.4276	5.46888e-30	190.24	0.986917	18.7758	5.31328e-23	185.55	0	0		NaN
P47955	104	P47955	P47955	60S acidic ribosomal protein P1	Rplp1	60S acidic ribosomal protein P1 OS=Mus musculus OX=10090 GN=Rplp1 PE=1 SV=1	0.999822	37.4976	1.72744e-102	228.2	205.35	202.03					0.963541	14.2207	1.72744e-102	228.2					0.715409	4.19145	0.00676185	65.287	0.964978	14.4038	5.20401e-05	100.77	0.973841	15.7087	2.59129e-06	113.29	0.985762	18.4031	2.14291e-12	150.91	0.981819	17.3241	3.00139e-13	158.45	0.999822	37.4976	1.27365e-71	202.03
P47955	106	P47955	P47955	60S acidic ribosomal protein P1	Rplp1	60S acidic ribosomal protein P1 OS=Mus musculus OX=10090 GN=Rplp1 PE=1 SV=1	0.560099	2.7433	0.000221393	74.428	56.883	74.428					0.560099	2.7433	0.000221393	74.428													0	0		NaN									0	0		NaN
P47962	234	P47962	P47962	60S ribosomal protein L5	Rpl5	60S ribosomal protein L5 OS=Mus musculus OX=10090 GN=Rpl5 PE=1 SV=3	0.966902	20.7799	0.0257412	43.349	5.1735	43.349													0.966902	20.7799	0.0257412	43.349
P59384	725	P59384	P59384	A disintegrin and metalloproteinase with thrombospondin motifs 15	Adamts15	A disintegrin and metalloproteinase with thrombospondin motifs 15 OS=Mus musculus OX=10090 GN=Adamts15 PE=2 SV=2	1	22.2369	0.0376153	22.237	3.1619	22.237	0	0		NaN	0	0		NaN	0	0		NaN	1	22.2369	0.0376153	22.237	0	0		NaN	0	0		NaN	0	0		NaN	0	0		NaN	0	0		NaN
P59509	548	P59509	P59509	A disintegrin and metalloproteinase with thrombospondin motifs 19	Adamts19	A disintegrin and metalloproteinase with thrombospondin motifs 19 OS=Mus musculus OX=10090 GN=Adamts19 PE=2 SV=1	0.288646	0	0.0243152	42.321	13.204	25.726					0	0		NaN					0.288646	0	0.0243152	42.321									0	0		NaN	0	0		NaN
P59509	546	P59509	P59509	A disintegrin and metalloproteinase with thrombospondin motifs 19	Adamts19	A disintegrin and metalloproteinase with thrombospondin motifs 19 OS=Mus musculus OX=10090 GN=Adamts19 PE=2 SV=1	0.288646	0	0.0243152	42.321	13.204	25.726					0	0		NaN					0.288646	0	0.0243152	42.321									0	0		NaN	0	0		NaN
Q68SA9	1610	Q68SA9	Q68SA9	A disintegrin and metalloproteinase with thrombospondin motifs 7	Adamts7	A disintegrin and metalloproteinase with thrombospondin motifs 7 OS=Mus musculus OX=10090 GN=Adamts7 PE=1 SV=3	1	38.028	0.0292841	38.028	17.565	38.028																	1	38.028	0.0292841	38.028
O08715	55	O08715	O08715	A-kinase anchor protein 1, mitochondrial	Akap1	A-kinase anchor protein 1, mitochondrial OS=Mus musculus OX=10090 GN=Akap1 PE=1 SV=4	0.999896	39.8943	0.000102205	77.149	63.792	72.879	0.999519	33.6097	0.00231634	56.903	0.988301	20.0885	0.0395608	32.434	0.999896	39.8943	0.000102205	77.149	0	0		NaN	0.99977	40.1635	0.00822958	53.553	0.998442	29.519	0.0275255	37.44					0.998268	27.925	0.0312518	47.487	0	0		NaN
O08715	101	O08715	O08715	A-kinase anchor protein 1, mitochondrial	Akap1	A-kinase anchor protein 1, mitochondrial OS=Mus musculus OX=10090 GN=Akap1 PE=1 SV=4	0.333332	0	0.00432917	74.662	55.339	74.662					0	0		NaN					0.333332	0	0.00432917	74.662	0	0		NaN	0	0		NaN	0	0		NaN					0	0		NaN
O08715	103	O08715	O08715	A-kinase anchor protein 1, mitochondrial	Akap1	A-kinase anchor protein 1, mitochondrial OS=Mus musculus OX=10090 GN=Akap1 PE=1 SV=4	0.333332	0	0.00432917	74.662	55.339	74.662					0	0		NaN					0.333332	0	0.00432917	74.662	0	0		NaN	0	0		NaN	0	0		NaN					0	0		NaN
O08715	104	O08715	O08715	A-kinase anchor protein 1, mitochondrial	Akap1	A-kinase anchor protein 1, mitochondrial OS=Mus musculus OX=10090 GN=Akap1 PE=1 SV=4	0.397367	1.20176	0.00391664	76.155	47.198	76.155					0	0		NaN	0.397367	1.20176	0.00391664	76.155	0.333332	0	0.00432917	74.662	0	0		NaN	0	0		NaN	0	0		NaN					0	0		NaN
O88987	10	O88987	O88987	A-kinase anchor protein 3	Akap3	A-kinase anchor protein 3 OS=Mus musculus OX=10090 GN=Akap3 PE=1 SV=2	1	108.754	0	422.41	361.86	250.94	0.999997	54.6463	8.10752e-32	208.59	1	104.799	2.52865e-80	262.54	1	94.4135	2.20927e-24	200.33	1	96.2845	1.61713e-66	255.42	1	100.98	1.0737e-41	224.9	1	101.456	0	422.41	1	69.0188	2.25148e-41	218.36	1	108.754	3.42217e-66	250.94	1	87.5637	0.000332637	116.63
O88987	12	O88987	O88987	A-kinase anchor protein 3	Akap3	A-kinase anchor protein 3 OS=Mus musculus OX=10090 GN=Akap3 PE=1 SV=2	1	156.494	0	417.75	367.76	250.94	1	97.5139	0	417.75	1	153.062	7.59672e-222	362.02	1	114.514	1.01819e-277	393.56	1	133.429	0	406.71	1	124.995	1.84515e-196	348.04	1	147.013	2.91272e-66	252.21	1	128.741	7.07695e-278	396.21	1	156.494	1.0941e-277	392.91	1	104.921	2.20897e-197	358.05
O88987	421	O88987	O88987	A-kinase anchor protein 3	Akap3	A-kinase anchor protein 3 OS=Mus musculus OX=10090 GN=Akap3 PE=1 SV=2	1	136.666	7.94998e-82	269.09	222.03	136.67	1	91.6583	5.17328e-68	233.65	1	135.778	7.94998e-82	260.38	1	127.831	2.16641e-78	261.8	1	140.118	8.40717e-79	269.09	1	119.335	1.12637e-52	244.88	1	134.103	3.98195e-64	245.97	1	119.348	1.2411e-64	255.23	1	134.845	1.45241e-78	265.73	1	136.666	1.92201e-78	263.15
O88987	429	O88987	O88987	A-kinase anchor protein 3	Akap3	A-kinase anchor protein 3 OS=Mus musculus OX=10090 GN=Akap3 PE=1 SV=2	1	120.85	1.8893e-108	297.73	247.95	155.86	0.998451	28.0933	5.17328e-68	233.65	0.997961	26.8972	7.94998e-82	246.3	1	87.8762	1.83203e-68	241.08	0.995311	23.2687	6.08206e-44	204.31	0.999992	50.7457	1.44692e-91	278.98	0.998468	28.1398	3.05968e-55	220.95	0.999948	42.8319	1.8893e-108	297.73	0.99182	20.8372	1.60436e-27	185.89	1	120.85	4.87487e-44	227.86
O88987	431	O88987	O88987	A-kinase anchor protein 3	Akap3	A-kinase anchor protein 3 OS=Mus musculus OX=10090 GN=Akap3 PE=1 SV=2	1	134.016	1.4409e-170	338.91	285.47	155.86	0.999989	49.5161	5.48783e-94	282.97	0.999998	57.4662	6.07495e-65	255.82	1	89.0726	2.60244e-65	257.88	0.999998	58.0291	1.19535e-64	253.1	0.999999	62.6874	1.55051e-93	273.8	0.999998	57.064	3.44109e-110	290.5	0.999995	52.7864	9.95009e-65	253.52	1	68.3706	4.46367e-79	269.87	1	134.016	1.4409e-170	338.91
O88987	403	O88987	O88987	A-kinase anchor protein 3	Akap3	A-kinase anchor protein 3 OS=Mus musculus OX=10090 GN=Akap3 PE=1 SV=2	0.994681	25.6603	0.000683163	82.259	62.498	82.259	0.904837	10.8061	0.0212012	53.188	0.589373	2.13889	0.00660439	57.288	0.762026	4.7136	0.00369941	72.359	0.537266	2.26763	0.00200832	79.489	0	0		NaN	0.915642	12.0758	0.000683163	80.632	0	0		NaN	0	0		NaN	0.994681	25.6603	0.0143517	82.259
O88987	405	O88987	O88987	A-kinase anchor protein 3	Akap3	A-kinase anchor protein 3 OS=Mus musculus OX=10090 GN=Akap3 PE=1 SV=2	1	68.1076	1.71097e-215	366.84	282.53	218.15	0.999987	48.897	5.71082e-167	338.56	0.999801	38.4581	1.22749e-190	355.42	1	68.1076	5.61017e-145	319.84	0.999947	43.8466	2.69789e-125	311.26	0.999963	44.4114	7.1157e-126	315.16	0.999998	60.1894	1.71097e-215	366.84	0.999383	32.1389	1.45419e-190	354.69	0.998817	30.9969	2.0812e-145	326.76	1	66.9553	8.12249e-107	293.38
O88987	407	O88987	O88987	A-kinase anchor protein 3	Akap3	A-kinase anchor protein 3 OS=Mus musculus OX=10090 GN=Akap3 PE=1 SV=2	0.964465	17.3556	0.00610356	68.41	47.462	66.893	0	0		NaN	0.836876	8.70995	0.0332492	45.347	0	0		NaN	0	0		NaN	0.630042	2.38889	0.00610356	68.41	0	0		NaN	0.779396	3.94166	0.0111865	60.062	0.964465	17.3556	0.0070278	66.893	0	0		NaN
O88987	239	O88987	O88987	A-kinase anchor protein 3	Akap3	A-kinase anchor protein 3 OS=Mus musculus OX=10090 GN=Akap3 PE=1 SV=2	1	98.9955	1.38175e-68	250.86	219.16	145.6	1	76.4616	1.38175e-68	250.86	1	98.9955	1.24197e-13	167.97	0.999973	45.7245	1.9254e-44	228.19	0.997386	25.8165	0.000243545	97.502	1	71.9743	1.60449e-55	238.72	0.999995	53.3354	1.93748e-55	237.39	1	88.7123	6.35586e-05	134.68	1	91.8154	0.000270198	138.42	0.999759	36.1796	2.91974e-55	233.46
O88987	171	O88987	O88987	A-kinase anchor protein 3	Akap3	A-kinase anchor protein 3 OS=Mus musculus OX=10090 GN=Akap3 PE=1 SV=2	0.997254	26.0758	5.89937e-169	285.81	260.76	285.81	0.963838	17.62	9.75891e-113	242.6	0.943748	9.61455	1.98414e-168	279.56	0.984732	19.9003	5.17489e-148	261.64	0.938727	12.0137	1.76368e-97	220.36	0.969614	18.7746	1.92641e-97	220.26	0.98068	19.9331	1.70647e-112	231.35	0.997254	26.0758	5.89937e-169	285.81	0.957465	14.7209	2.23526e-129	246.49	0.911711	12.778	1.95985e-129	253.02
O88987	173	O88987	O88987	A-kinase anchor protein 3	Akap3	A-kinase anchor protein 3 OS=Mus musculus OX=10090 GN=Akap3 PE=1 SV=2	0.999958	43.948	0	541.26	514.05	541.26	0.999752	36.7857	0	501.29	0.999805	38.1123	0	441.28	0.999958	43.948	0	541.26	0.999896	41.0958	0	455.19	0.999938	42.1843	0	501.95	0.999726	36.5073	0	457.14	0.999924	44.2106	0	474.84	0.999807	38.1345	0	434.81	0.999473	33.069	0	444.75
O88987	177	O88987	O88987	A-kinase anchor protein 3	Akap3	A-kinase anchor protein 3 OS=Mus musculus OX=10090 GN=Akap3 PE=1 SV=2	1	150.692	0	445.44	390.63	378.57	1	94.4602	5.33255e-239	370.91	1	121.346	7.08034e-266	381.38	1	150.692	5.44008e-266	378.57	1	109.498	2.00806e-189	338.14	1	90.0952	1.54407e-128	293.47	1	130.641	5.00439e-190	341.9	1	78.5251	0	434.4	1	77.4354	0	445.44	1	119.566	0	412.94
O88987	188	O88987	O88987	A-kinase anchor protein 3	Akap3	A-kinase anchor protein 3 OS=Mus musculus OX=10090 GN=Akap3 PE=1 SV=2	0.999092	30.4999	1.01819e-41	193.27	165.42	193.27	0.644428	5.97506	1.22598e-22	136.86	0	0		NaN	0.999092	30.4999	1.01819e-41	193.27	0	0		NaN	0.452612	0	4.12852e-05	97.446	0.60563	3.64914	1.5186e-05	86.47	0	0		NaN	0.408771	0.557801	1.04437e-10	112.34	0.975067	16.9492	2.87555e-21	168.78
O88987	413	O88987	O88987	A-kinase anchor protein 3	Akap3	A-kinase anchor protein 3 OS=Mus musculus OX=10090 GN=Akap3 PE=1 SV=2	0.999987	48.7245	2.3461e-51	235.21	212.84	158.37	0.998073	27.7293	1.54217e-11	159.74	0.999826	37.7809	2.03907e-29	205.06	0.996595	24.6635	5.59322e-08	125.58	0.999411	33.2081	1.61717e-41	230.62	0.999987	48.7245	6.94456e-13	173.21	0.999521	34.1651	5.57091e-12	169.25	0.999894	39.7615	2.3461e-51	235.21	0.999601	34.0515	3.2483e-51	231.39	0.998889	29.5386	2.37973e-12	155.76
O88987	52	O88987	O88987	A-kinase anchor protein 3	Akap3	A-kinase anchor protein 3 OS=Mus musculus OX=10090 GN=Akap3 PE=1 SV=2	0.998824	29.2924	1.05509e-34	216	176.99	186.68	0	0		NaN	0	0		NaN	0	0		NaN	0.987412	18.9458	3.68559e-10	163.41	0.92966	11.2112	5.06706e-10	159.54	0	0		NaN	0.998323	27.7474	4.31139e-21	200.77	0.998268	27.6063	1.83155e-29	216	0.998824	29.2924	1.05509e-34	186.68
O88987	59	O88987	O88987	A-kinase anchor protein 3	Akap3	A-kinase anchor protein 3 OS=Mus musculus OX=10090 GN=Akap3 PE=1 SV=2	0.999992	55.5588	6.7393e-150	277.43	245.85	222.44	0.999992	55.5588	1.35198e-83	222.44	0.999496	33.3767	1.16624e-98	236.62	0.999988	51.9553	7.54268e-116	256.47	0.687172	6.43633	1.43046e-44	179.85	0.987451	20.766	1.1527e-56	200.04	0.998479	32.1528	1.48412e-27	158.49	0.999985	51.9188	6.7393e-150	277.43	0.999611	34.1765	1.45744e-98	234.49	0	0		NaN
O88987	109	O88987	O88987	A-kinase anchor protein 3	Akap3	A-kinase anchor protein 3 OS=Mus musculus OX=10090 GN=Akap3 PE=1 SV=2	1	116.657	2.5509e-129	255.56	228.66	255.56	1	73.8977	2.5509e-129	252.38	1	76.6167	4.57355e-43	170.4	1	116.657	8.4745e-108	255.56	0.999996	57.3955	6.67615e-14	130.72	1	80.8435	3.71734e-41	182.91	1	97.4709	5.28303e-80	226.5	0.999976	46.6069	1.67697e-82	202.88	0.942707	14.7904	7.0306e-112	235.46	1	92.0275	1.71004e-66	215.47
O88987	114	O88987	O88987	A-kinase anchor protein 3	Akap3	A-kinase anchor protein 3 OS=Mus musculus OX=10090 GN=Akap3 PE=1 SV=2	0.498126	0	3.65364e-11	114.45	94.05	114.45	0	0		NaN	0.377328	0	0.0451788	33.4	0	0		NaN	0	0		NaN	0.303718	0	0.00895346	46.54	0	0		NaN	0.431357	0.674687	0.000530229	70.151	0.498126	0	3.65364e-11	114.45
O88987	121	O88987	O88987	A-kinase anchor protein 3	Akap3	A-kinase anchor protein 3 OS=Mus musculus OX=10090 GN=Akap3 PE=1 SV=2	0.98923	20.0537	5.03095e-10	115.3	85.951	115.3	0	0		NaN	0	0		NaN	0	0		NaN	0	0		NaN	0	0		NaN	0	0		NaN	0.98923	20.0537	5.03095e-10	115.3
O88987	662	O88987	O88987	A-kinase anchor protein 3	Akap3	A-kinase anchor protein 3 OS=Mus musculus OX=10090 GN=Akap3 PE=1 SV=2	0.98669	18.7003	3.74168e-61	231.37	205.25	222.3	0.981493	17.2457	1.38042e-49	217.91					0.982897	17.6687	4.64482e-22	174.78	0.980925	17.1118	8.71791e-31	201.12	0.879986	8.65799	1.35089e-39	212.55					0.983252	17.687	4.1208e-50	227	0.978415	16.5638	3.74168e-61	231.37	0.98669	18.7003	9.13502e-50	222.3
O88987	66	O88987	O88987	A-kinase anchor protein 3	Akap3	A-kinase anchor protein 3 OS=Mus musculus OX=10090 GN=Akap3 PE=1 SV=2	1	67.1711	3.41647e-27	174.25	155.7	85.467	1	67.1711	1.69602e-21	166.75	0.999999	61.1862	1.86096e-09	130.01	0.999999	59.3979	2.09192e-13	138.75	0.999998	58.6098	1.12564e-17	156.88	0.999992	51.3274	3.41647e-27	174.25	0.999992	50.8164	8.03744e-13	133.16	0.999968	45.0874	5.71647e-17	146.39	0.999999	59.7256	3.41647e-27	174.25	0.999999	59.3979	1.24133e-13	141.36
O88987	67	O88987	O88987	A-kinase anchor protein 3	Akap3	A-kinase anchor protein 3 OS=Mus musculus OX=10090 GN=Akap3 PE=1 SV=2	1	67.1711	1.17086e-128	295.6	263.8	85.467	1	67.1711	2.89884e-68	235.62	0.999999	61.1862	1.74464e-96	262.98	0.999999	59.3979	1.17086e-128	295.6	0.999998	58.6098	1.84035e-68	239.1	0.999992	51.3274	2.18995e-96	260.24	0.999992	50.8164	1.89977e-82	254.79	0.999968	45.0874	2.20798e-96	260.13	0.999999	59.7256	3.29875e-56	229.28	0.999999	59.3979	2.00679e-55	221.25
O88987	94	O88987	O88987	A-kinase anchor protein 3	Akap3	A-kinase anchor protein 3 OS=Mus musculus OX=10090 GN=Akap3 PE=1 SV=2	0.999999	61.9763	3.0308e-111	276.79	244.67	268.31	0.999938	42.1134	2.96099e-55	225.27	0.999999	60.5357	3.0308e-111	276.79	0.999997	55.1129	5.24514e-56	229.87					0.999999	61.9763	2.22532e-96	268.31	0.99998	47.3867	2.09586e-16	161.95	0.999998	56.3732	4.53294e-96	262.71	0.963914	14.269	5.65371e-55	220.17	0.999736	35.8288	1.46544e-20	162.15
O88987	771	O88987	O88987	A-kinase anchor protein 3	Akap3	A-kinase anchor protein 3 OS=Mus musculus OX=10090 GN=Akap3 PE=1 SV=2	1	171.002	3.86382e-198	352.06	278.14	339.47	1	146.884	2.08448e-174	331.85	1	176.573	3.86382e-198	352.06	1	154.969	1.27502e-152	319.89	1	188.589	1.43673e-174	335.98	1	168.116	6.23545e-153	325.49	1	167.486	5.19972e-153	326.38	1	157.182	2.02014e-174	332.26	1	141.254	3.77632e-134	292.67	1	171.002	8.8825e-175	339.47
O88987	827	O88987	O88987	A-kinase anchor protein 3	Akap3	A-kinase anchor protein 3 OS=Mus musculus OX=10090 GN=Akap3 PE=1 SV=2	1	166.115	1.66219e-168	340.9	276.06	234.79	1	162.603	1.26859e-63	258.77	1	63.4884	1.66219e-168	340.9	1	171.698	2.11553e-91	274.81	1	166.48	2.19598e-62	247.99	1	184.314	1.59507e-38	228.2	1	166.251	2.14797e-91	274.6	1	177.128	5.17681e-78	273.35	1	166.911	2.51348e-77	271.97	1	166.115	4.33637e-127	314.68
O88987	834	O88987	O88987	A-kinase anchor protein 3	Akap3	A-kinase anchor protein 3 OS=Mus musculus OX=10090 GN=Akap3 PE=1 SV=2	1	143.39	5.45945e-19	198.57	134.95	143.39	1	114.986	0.000840357	114.99	1	63.4884	0.000257112	125.18	0	0		NaN	0	0		NaN	0	0		NaN	1	125.175	0.000257112	125.18	0	0		NaN	0	0		NaN	1	143.39	5.45945e-19	198.57
O88987	698	O88987	O88987	A-kinase anchor protein 3	Akap3	A-kinase anchor protein 3 OS=Mus musculus OX=10090 GN=Akap3 PE=1 SV=2	0.997935	26.8434	1.25834e-50	215.93	186	175.12	0.994131	22.289	2.16108e-33	194.86	0.995814	23.7644	1.25834e-50	211.71	0.975671	16.0341	1.24526e-29	215.93	0.997863	26.6949	5.96882e-27	166.06	0.781926	5.54561	1.22315e-20	195.16	0.991484	20.6605	5.49052e-33	176.53	0.979323	16.7551	9.50357e-27	161.51	0.997935	26.8434	6.16116e-33	175.12	0.98685	18.7534	7.43614e-29	212.69
O88987	701	O88987	O88987	A-kinase anchor protein 3	Akap3	A-kinase anchor protein 3 OS=Mus musculus OX=10090 GN=Akap3 PE=1 SV=2	1	101.669	9.17333e-274	401.9	361.04	334.04	1	82.9965	8.47214e-218	372.44	1	83.9737	1.58333e-168	338.48	1	84.0835	1.55718e-168	338.59	1	96.8112	7.80262e-217	362.15	1	101.669	2.64193e-168	334.04	1	95.294	3.96948e-192	354.7	1	90.6505	3.76475e-192	354.94	1	96.7371	9.17333e-274	401.9	1	80.8774	1.4762e-192	357.66
O88987	704	O88987	O88987	A-kinase anchor protein 3	Akap3	A-kinase anchor protein 3 OS=Mus musculus OX=10090 GN=Akap3 PE=1 SV=2	1	173.262	1.08373e-302	406.79	344.86	304.03	1	153.305	1.08373e-302	406.79	1	125.626	1.42559e-192	357.72	1	166.689	7.80262e-217	362.15	1	136.986	9.40882e-192	348.24	1	131.151	1.22161e-243	374.82	1	137.349	1.08404e-191	346.54	1	141.748	3.80558e-244	383.88	1	173.262	5.41114e-217	365.69	1	129.283	6.68351e-244	380.78
O88987	439	O88987	O88987	A-kinase anchor protein 3	Akap3	A-kinase anchor protein 3 OS=Mus musculus OX=10090 GN=Akap3 PE=1 SV=2	0.967234	14.7011	5.17438e-77	267.67	182.92	252.67	0.914668	10.3015	1.16643e-62	248.75	0.921822	10.7156	5.17438e-77	267.39	0.814692	6.43101	5.17438e-77	267.67	0.900494	9.56634	1.80397e-49	231.38	0.940143	11.9608	1.7722e-49	231.62	0.967234	14.7011	7.3785e-63	252.67	0.833735	7.00227	1.96546e-39	230.29	0.644584	2.58543	1.92744e-29	215.51	0.837612	7.12489	1.40792e-40	230.82
O88987	576	O88987	O88987	A-kinase anchor protein 3	Akap3	A-kinase anchor protein 3 OS=Mus musculus OX=10090 GN=Akap3 PE=1 SV=2	1	76.8175	1.32212e-33	199.97	161.59	175.32	1	66.8473	8.22952e-06	109.66	1	67.8149	2.04094e-30	199.97	1	70.9741	3.31376e-22	180.05	0.999631	34.4582	1.29506e-06	81.849	1	76.8175	5.27831e-22	175.32	1	74.9647	1.42485e-16	169.85	0.996826	25.6584	1.40898e-33	148.94	1	65.7796	1.32212e-33	149.59	0.990333	21.0824	7.35927e-07	115.57
O88987	818	O88987	O88987	A-kinase anchor protein 3	Akap3	A-kinase anchor protein 3 OS=Mus musculus OX=10090 GN=Akap3 PE=1 SV=2	0.999825	37.5677	2.39333e-62	246.96	182.32	246.96	0.824865	6.7301	1.95345e-18	188.96	0.983135	17.6562	1.80326e-18	189.99	0.997701	26.3745	1.36247e-18	193	0.999825	37.5677	2.39333e-62	246.96	0.837621	7.12517	1.48968e-12	179.46	0.96764	14.7571	7.83439e-13	183.52	0.999519	33.1778	3.78759e-39	230.23	0.999248	31.2325	3.98578e-20	188.19	0.983413	17.7297	3.42093e-19	199.96
O88987	546	O88987	O88987	A-kinase anchor protein 3	Akap3	A-kinase anchor protein 3 OS=Mus musculus OX=10090 GN=Akap3 PE=1 SV=2	1	95.7753	6.96952e-122	251.24	227.57	251.24	1	74.4715	1.24327e-75	207.07	0.999999	61.1879	1.6103e-62	195.81	0.999709	35.6501	2.67577e-23	140.83	0.999759	36.3363	7.06251e-32	150.99	0.999988	49.244	1.02447e-50	176.01	1	74.507	6.33375e-90	220.36	1	63.8159	3.01585e-62	190.15	1	95.7753	6.96952e-122	251.24	1	69.3142	5.27149e-76	212.08
O88987	553	O88987	O88987	A-kinase anchor protein 3	Akap3	A-kinase anchor protein 3 OS=Mus musculus OX=10090 GN=Akap3 PE=1 SV=2	0.986341	18.5861	1.08802e-300	373.03	352.8	232.05	0.965857	14.5162	1.08802e-300	373.03	0.978671	16.6166	2.02342e-299	360.76	0.967633	14.7561	4.43688e-224	325.02	0.975321	15.9681	5.41293e-224	324	0.986001	18.4779	9.71957e-273	349.7	0.962607	14.1067	2.4842e-247	334.45	0.962903	14.1425	3.02923e-247	332.1	0.961516	13.9768	9.93555e-224	317.81	0.986341	18.5861	1.28448e-272	346.37
O88987	565	O88987	O88987	A-kinase anchor protein 3	Akap3	A-kinase anchor protein 3 OS=Mus musculus OX=10090 GN=Akap3 PE=1 SV=2	0.999999	61.5724	1.09023e-273	358.3	345.09	260.93	0.999988	49.1312	2.65108e-161	286.18	0.999986	48.6726	2.46065e-182	299.7	0.999927	41.3723	1.54899e-140	267.31	0.999993	51.8401	6.44946e-122	252.15	0.999999	61.5724	3.35753e-224	326.37	0.999853	38.3214	4.10846e-105	237.13	0.999991	50.7001	2.65108e-161	286.18	0.999624	34.2506	7.82391e-141	270.48	0.999999	61.1368	1.09023e-273	358.3
O88987	43	O88987	O88987	A-kinase anchor protein 3	Akap3	A-kinase anchor protein 3 OS=Mus musculus OX=10090 GN=Akap3 PE=1 SV=2	1	134.658	5.05285e-61	237.14	220.39	134.66	1	128.573	1.02693e-49	226.72	1	79.9064	7.29197e-61	233.59	1	148.62	3.22572e-19	178.43	1	128.573	2.6016e-49	220.36	1	103.8	2.38314e-22	185.09	1	136.988	5.05285e-61	237.14	1	148.62	2.81076e-55	235.73	1	148.62	6.73116e-50	228.15	1	134.658	5.63416e-10	134.66
O88987	617	O88987	O88987	A-kinase anchor protein 3	Akap3	A-kinase anchor protein 3 OS=Mus musculus OX=10090 GN=Akap3 PE=1 SV=2	1	102.063	8.84841e-112	260.46	225.24	243.55	1	102.063	8.84841e-112	260.46	0.999984	47.8974	1.48759e-59	215.34	1	72.76	3.86464e-39	187.29	0.999999	60.2932	4.17398e-59	213.11	1	66.5703	1.9434e-70	227.96	0.999999	60.9914	4.10094e-38	180.26	1	63.38	4.17398e-59	213.11	0.999979	46.7338	3.3779e-39	187.38	1	77.6608	5.02426e-83	238.23
O88987	192	O88987	O88987	A-kinase anchor protein 3	Akap3	A-kinase anchor protein 3 OS=Mus musculus OX=10090 GN=Akap3 PE=1 SV=2	0.999951	43.0592	3.10176e-98	245.28	213.2	130.21	0.999405	32.29	1.60303e-50	196.68	0.999473	32.7894	5.03739e-60	207.6	0.999595	33.9521	3.10176e-98	245.28	0.999951	43.0592	1.32358e-59	203.19	0.99981	37.2251	1.83474e-84	239.74	0.999941	42.3372	5.40929e-60	206.93	0.998389	27.9225	7.72209e-60	202.81	0.999936	41.9668	4.50883e-50	193.34	0.99957	33.6657	2.31504e-71	223.46
O88987	193	O88987	O88987	A-kinase anchor protein 3	Akap3	A-kinase anchor protein 3 OS=Mus musculus OX=10090 GN=Akap3 PE=1 SV=2	0.98796	19.1799	1.01819e-41	172.51	151.27	130.21	0.799755	5.90893	1.23801e-10	116.82	0.444909	0	9.7721e-07	98.114	0.850467	6.32277	1.01819e-41	172.51	0.98796	19.1799	6.59971e-12	130.21	0.916098	10.2523	1.35849e-06	98.002	0.753868	4.84703	1.75112e-15	138.15	0.90512	9.79232	0.0012677	64.726	0.82248	5.82431	1.04437e-10	112.34	0.528895	0	2.45936e-31	147.76
O88987	199	O88987	O88987	A-kinase anchor protein 3	Akap3	A-kinase anchor protein 3 OS=Mus musculus OX=10090 GN=Akap3 PE=1 SV=2	0.999997	55.1588	8.80768e-130	283.41	242.88	283.41	0.999997	55.1588	8.80768e-130	283.41	0.999324	32.9372	5.03739e-60	207.6	0.989998	23.0075	3.71653e-15	131.84	0.997859	27.9352	2.42789e-50	192.85	0.997792	27.9402	9.96733e-51	198.81	0.998215	29.0418	5.40929e-60	206.93	0.999162	34.9313	7.72209e-60	202.81	0.987911	20.3949	7.06094e-84	233.33	0.979586	19.6605	8.38244e-30	167.97
O88987	204	O88987	O88987	A-kinase anchor protein 3	Akap3	A-kinase anchor protein 3 OS=Mus musculus OX=10090 GN=Akap3 PE=1 SV=2	0.99998	46.5289	4.18441e-168	313.47	272.19	237.33	0.994627	24.0931	1.77409e-98	250.43	0.954766	14.0792	6.63023e-16	142.79	0.99998	46.5289	4.18441e-168	313.47	0.939799	12.8557	2.38858e-84	241.15	0.993931	25.1986	1.83474e-84	239.74	0.99524	21.7311	6.29825e-71	219.43	0.91282	13.459	5.68759e-84	235.63	0.949536	13.7857	3.30745e-39	176.18	0.987088	20.5562	2.31504e-71	223.46
O88987	206	O88987	O88987	A-kinase anchor protein 3	Akap3	A-kinase anchor protein 3 OS=Mus musculus OX=10090 GN=Akap3 PE=1 SV=2	0.877973	8.57015	2.6506e-84	237.33	214.08	237.33	0.436409	0.405357	0.00220626	59.017	0.528893	0.569069	8.93422e-08	102.58	0.877973	8.57015	2.6506e-84	237.33	0.303216	0	0.00150427	69.439	0.666552	2.14201	1.62324e-21	147.3	0.647177	2.60665	2.94278e-30	171.48	0.365068	0	0.00329361	63.491	0	0		NaN	0.591881	0.483207	1.11462e-10	118.22
O88987	207	O88987	O88987	A-kinase anchor protein 3	Akap3	A-kinase anchor protein 3 OS=Mus musculus OX=10090 GN=Akap3 PE=1 SV=2	0.732247	4.3486	4.45074e-71	216.62	188.18	216.62	0.732247	4.3486	4.45074e-71	216.62	0	0		NaN	0.699972	2.03579	1.82772e-05	85.404	0.28722	0	0.00150427	69.439	0	0		NaN	0.301744	0	4.28288e-05	85.712	0.352397	0	0.00329361	63.491	0	0		NaN	0.290285	1.2407	5.00463e-05	85.184
O88987	605	O88987	O88987	A-kinase anchor protein 3	Akap3	A-kinase anchor protein 3 OS=Mus musculus OX=10090 GN=Akap3 PE=1 SV=2	0.992304	21.1036	1.73159e-10	171.55	136.47	168	0.981402	17.2237	3.95807e-06	140.61	0.978144	16.5082	4.57602e-07	147.62	0.973773	15.6971	9.0318e-07	144.7	0.959338	13.7279	3.43048e-07	150.59	0.92067	10.6467	1.73159e-10	171.55	0.981198	17.1756	8.16299e-06	134.98	0.95977	13.7761	4.85538e-07	146.9	0.992304	21.1036	4.54663e-10	168	0.957056	13.4804	6.75355e-06	136.86
O88987	611	O88987	O88987	A-kinase anchor protein 3	Akap3	A-kinase anchor protein 3 OS=Mus musculus OX=10090 GN=Akap3 PE=1 SV=2	0.666836	3.01361	9.19226e-06	143.97	114.63	143.97	0.5	0	3.92791e-05	135.47	0	0		NaN	0.499999	0	0.000164476	125.67					0.499999	0	0.000114484	128.06	0.666836	3.01361	9.19226e-06	143.97	0	0		NaN					0.499993	0	0.000477072	114.69
O88987	612	O88987	O88987	A-kinase anchor protein 3	Akap3	A-kinase anchor protein 3 OS=Mus musculus OX=10090 GN=Akap3 PE=1 SV=2	0.5	0	3.92791e-05	135.47	101.67	135.47	0.5	0	3.92791e-05	135.47	0	0		NaN	0.499999	0	0.000164476	125.67					0.499999	0	0.000114484	128.06					0	0		NaN					0.499993	0	0.000477072	114.69
O88987	293	O88987	O88987	A-kinase anchor protein 3	Akap3	A-kinase anchor protein 3 OS=Mus musculus OX=10090 GN=Akap3 PE=1 SV=2	0.224742	0.356146	0.00623215	45.631	31.365	45.631									0.224742	0.356146	0.00623215	45.631
O88987	21	O88987	O88987	A-kinase anchor protein 3	Akap3	A-kinase anchor protein 3 OS=Mus musculus OX=10090 GN=Akap3 PE=1 SV=2	1	155.953	1.5242e-152	317.75	284	301.04	1	138.197	2.50189e-114	295.67	1	114.764	1.54877e-132	306.71	1	142.272	1.5242e-152	317.75	1	137.932	3.16197e-114	293.92	1	134.682	1.58667e-68	254.72	1	142.869	1.0148e-114	299.6	1	155.953	4.6957e-115	301.04	1	132.006	1.58213e-152	317.26	1	116.202	8.24013e-69	256.98
O88987	167	O88987	O88987	A-kinase anchor protein 3	Akap3	A-kinase anchor protein 3 OS=Mus musculus OX=10090 GN=Akap3 PE=1 SV=2	0.999923	41.217	7.54833e-55	180.9	167.33	118.54	0.999923	41.217	1.15234e-07	118.54	0.999023	30.5203	1.43348e-05	102.07	0.999853	38.3938	1.05235e-08	130.05	0.197025	0	1.00625e-06	91.748	0.996764	26.0661	2.96174e-05	101.38	0.95618	16.1995	0.00662497	65.022	0.532686	0.795832	7.54833e-55	180.9	0.936901	14.4229	0.00203264	76.155	0	0		NaN
O88987	174	O88987	O88987	A-kinase anchor protein 3	Akap3	A-kinase anchor protein 3 OS=Mus musculus OX=10090 GN=Akap3 PE=1 SV=2	0.945725	12.122	2.66115e-129	252.79	234.27	63.979	0.890755	7.86241	8.16775e-07	87.96	0.869536	7.534	1.11409e-97	225.09	0.945725	12.122	5.43703e-69	198.48	0.89873	8.46175	3.69233e-55	176.79	0.72344	2.35652	1.92641e-97	220.26	0.889406	8.27916	4.13424e-05	77.576	0.596725	0.459778	2.66115e-129	252.79	0.537827	0.515935	1.51731e-16	126.83	0.865558	8.34754	3.26351e-69	195.61
O88987	183	O88987	O88987	A-kinase anchor protein 3	Akap3	A-kinase anchor protein 3 OS=Mus musculus OX=10090 GN=Akap3 PE=1 SV=2	0.890838	7.86241	0.00213401	59.017	36.036	19.839	0.890838	7.86241	0.0437349	19.839	0	0		NaN	0	0		NaN	0	0		NaN	0	0		NaN	0.29046	0	0.00213401	59.017	0	0		NaN	0	0		NaN	0	0		NaN
O88987	185	O88987	O88987	A-kinase anchor protein 3	Akap3	A-kinase anchor protein 3 OS=Mus musculus OX=10090 GN=Akap3 PE=1 SV=2	0.393519	0	4.12852e-05	97.446	77.879	97.446	0	0		NaN	0	0		NaN	0	0		NaN	0	0		NaN	0.393519	0	4.12852e-05	97.446	0.314344	0	0.00213401	59.017	0	0		NaN	0	0		NaN	0	0		NaN
O88987	53	O88987	O88987	A-kinase anchor protein 3	Akap3	A-kinase anchor protein 3 OS=Mus musculus OX=10090 GN=Akap3 PE=1 SV=2	0.426624	0	1.05509e-34	165.37	140.9	165.37	0	0		NaN	0	0		NaN	0	0		NaN	0	0		NaN	0	0		NaN	0	0		NaN					0.279564	0	0.0294111	37.908	0.426624	0	1.05509e-34	165.37
O88987	665	O88987	O88987	A-kinase anchor protein 3	Akap3	A-kinase anchor protein 3 OS=Mus musculus OX=10090 GN=Akap3 PE=1 SV=2	0.654401	2.86061	3.09008e-38	202.5	179.89	75.97					0.65258	2.73781	3.09008e-38	202.5													0.654401	2.86061	0.0233474	75.97
O88987	778	O88987	O88987	A-kinase anchor protein 3	Akap3	A-kinase anchor protein 3 OS=Mus musculus OX=10090 GN=Akap3 PE=1 SV=2	0.996997	28.7261	0.000484109	93.754	62.793	47.09	0.9918	22.6883	0.0409333	40.844	0.834558	7.10293	0.00428594	72.819					0	0		NaN	0.664422	3.00059	0.000484109	93.754	0.9752	15.9608	0.0108007	64.507	0	0		NaN	0	0		NaN	0.996997	28.7261	0.0050245	56.215
O88987	736	O88987	O88987	A-kinase anchor protein 3	Akap3	A-kinase anchor protein 3 OS=Mus musculus OX=10090 GN=Akap3 PE=1 SV=2	0.988826	19.4692	4.28271e-89	252.84	224.75	198.05	0.988826	19.4692	1.77907e-41	198.05	0	0		NaN	0.801669	6.06603	4.28271e-89	252.84					0.854277	7.6807	7.28667e-06	105.03	0.906841	9.88308	3.10685e-33	175.12									0.879842	8.64654	2.7157e-20	157.83
O88987	440	O88987	O88987	A-kinase anchor protein 3	Akap3	A-kinase anchor protein 3 OS=Mus musculus OX=10090 GN=Akap3 PE=1 SV=2	0.739518	4.53172	2.50639e-37	224.06	138.53	224.06	0	0		NaN					0	0		NaN					0	0		NaN	0	0		NaN	0	0		NaN	0	0		NaN	0.739518	4.53172	2.50639e-37	224.06
O88987	554	O88987	O88987	A-kinase anchor protein 3	Akap3	A-kinase anchor protein 3 OS=Mus musculus OX=10090 GN=Akap3 PE=1 SV=2	0.799784	8.22481	1.34492e-181	288.2	266.19	65.301	0.496891	0	2.38694e-10	103.95	0.499654	0	3.99535e-55	181.61	0.505059	0	0.000212946	70.666	0.799784	8.22481	0.000462413	65.301	0.499058	0	9.09492e-16	119.22	0.53295	0	0.000484831	64.765	0.528951	0.504512	6.85025e-97	222.42	0.525989	0.453356	1.34492e-181	288.2	0.499834	0	1.02388e-10	111.18
O88987	558	O88987	O88987	A-kinase anchor protein 3	Akap3	A-kinase anchor protein 3 OS=Mus musculus OX=10090 GN=Akap3 PE=1 SV=2	0.994838	24.5647	3.53949e-122	255.44	244.02	228.31	0.917354	14.232	1.28295e-105	242.65	0.894269	9.27272	3.73077e-105	237.88	0	0		NaN	0.666574	6.47419	0.0010173	53.793	0.617651	5.4837	0.013769	47.803	0.90731	9.9632	3.53949e-122	255.44	0.523349	3.5071	7.6045e-05	77.788	0.928027	11.9724	3.84857e-41	168.31	0.994838	24.5647	1.60269e-90	228.31
O88987	624	O88987	O88987	A-kinase anchor protein 3	Akap3	A-kinase anchor protein 3 OS=Mus musculus OX=10090 GN=Akap3 PE=1 SV=2	1	135.069	3.01892e-128	278.97	231.05	278.97	1	89.5948	3.47811e-70	227.24	0.999999	62.0927	8.54913e-49	192.18	0.999982	47.513	1.41669e-28	170.1	1	89.4643	9.181e-70	221.29	1	77.0308	6.91445e-49	194.11	1	135.069	3.01892e-128	278.97	0.98027	17.4185	2.23075e-09	121.86	0.999746	36.1468	3.63398e-14	140.09	1	73.0285	3.44505e-38	183.47
O88987	637	O88987	O88987	A-kinase anchor protein 3	Akap3	A-kinase anchor protein 3 OS=Mus musculus OX=10090 GN=Akap3 PE=1 SV=2	0.674015	5.58836	4.47348e-05	70.982	60.77	37.276	0.674015	5.58836	0.0168852	37.276	0.546546	4.97803	0.0361874	24.884	0	0		NaN	0.467659	0	4.47348e-05	70.982									0.288701	0	0.0412448	18.139
O88987	644	O88987	O88987	A-kinase anchor protein 3	Akap3	A-kinase anchor protein 3 OS=Mus musculus OX=10090 GN=Akap3 PE=1 SV=2	1	93.8395	1.72081e-14	178.05	138.42	158.38	1	75.3633	7.25057e-06	140.83	1	93.8395	2.90775e-08	158.38	1	93.8338	1.72081e-14	178.05	1	83.1778	2.5595e-11	162.37	1	81.0288	8.98241e-06	139.74	1	70.5385	2.04597e-05	132.5	1	71.5406	8.45753e-05	127.88	1	83.6327	5.31745e-08	157.47	1	88.4627	2.26858e-14	174.87
O88987	417	O88987	O88987	A-kinase anchor protein 3	Akap3	A-kinase anchor protein 3 OS=Mus musculus OX=10090 GN=Akap3 PE=1 SV=2	0.860861	7.91338	0.00674338	74.89	51.752	74.89	0.860861	7.91338	0.00674338	74.89	0	0		NaN	0	0		NaN	0	0		NaN	0	0		NaN	0	0		NaN	0	0		NaN	0	0		NaN	0	0		NaN
O88987	164	O88987	O88987	A-kinase anchor protein 3	Akap3	A-kinase anchor protein 3 OS=Mus musculus OX=10090 GN=Akap3 PE=1 SV=2	0.355995	1.23808	0.00487837	49.626	40.483	49.626	0	0		NaN	0	0		NaN	0	0		NaN									0	0		NaN	0	0		NaN	0.355995	1.23808	0.00487837	49.626	0	0		NaN
O88987	58	O88987	O88987	A-kinase anchor protein 3	Akap3	A-kinase anchor protein 3 OS=Mus musculus OX=10090 GN=Akap3 PE=1 SV=2	0.27198	0.487237	0.0123615	63.516	51.195	63.516	0.27198	0.487237	0.0123615	63.516	0	0		NaN	0	0		NaN	0	0		NaN	0	0		NaN	0	0		NaN									0	0		NaN
O88987	543	O88987	O88987	A-kinase anchor protein 3	Akap3	A-kinase anchor protein 3 OS=Mus musculus OX=10090 GN=Akap3 PE=1 SV=2	0.900057	9.54589	1.60489e-10	109.54	99.689	109.54	0	0		NaN	0	0		NaN	0	0		NaN	0	0		NaN	0	0		NaN	0.900057	9.54589	1.60489e-10	109.54	0	0		NaN	0	0		NaN	0	0		NaN
O88987	194	O88987	O88987	A-kinase anchor protein 3	Akap3	A-kinase anchor protein 3 OS=Mus musculus OX=10090 GN=Akap3 PE=1 SV=2	0.675032	6.21585	2.45936e-31	147.76	129.44	136.86	0.675032	6.21585	1.22598e-22	136.86	0.650499	2.30341	1.16219e-07	104.31	0.515707	2.27106	8.70028e-06	91.113	0.520097	1.6408	0.00150427	69.439	0.472577	1.7549	4.12852e-05	97.446	0.6039	2.0731	4.28288e-05	85.712	0.417288	0.232232	0.00871083	57.845	0	0		NaN	0.669465	0.589126	2.45936e-31	147.76
O88987	201	O88987	O88987	A-kinase anchor protein 3	Akap3	A-kinase anchor protein 3 OS=Mus musculus OX=10090 GN=Akap3 PE=1 SV=2	0.695148	3.28685	0.00121022	67.463	47.972	67.463	0.392394	0	0.00220626	59.017	0	0		NaN	0.593477	2.67346	0.0180941	49.088	0	0		NaN	0	0		NaN	0	0		NaN	0.420835	0.406015	0.00329361	63.491	0	0		NaN	0.695148	3.28685	0.00121022	67.463
O88987	24	O88987	O88987	A-kinase anchor protein 3	Akap3	A-kinase anchor protein 3 OS=Mus musculus OX=10090 GN=Akap3 PE=1 SV=2	0.519795	0.117424	0.018191	59.248	36.263	18.139																	0	0		NaN	0.519795	0.117424	0.018191	59.248
O88987	169	O88987	O88987	A-kinase anchor protein 3	Akap3	A-kinase anchor protein 3 OS=Mus musculus OX=10090 GN=Akap3 PE=1 SV=2	0.622747	0.916534	1.92641e-97	220.26	205.78	90.832	0.491526	0	0.00388444	53.482	0.388771	0.199623	0.0476762	46.645	0.353313	0	0.0266606	38.871	0.197025	0	1.00625e-06	91.748	0.410827	0	1.92641e-97	220.26	0	0		NaN	0.622747	0.916534	4.96063e-07	90.832	0.290232	0	0.00487837	49.626	0	0		NaN
O88987	115	O88987	O88987	A-kinase anchor protein 3	Akap3	A-kinase anchor protein 3 OS=Mus musculus OX=10090 GN=Akap3 PE=1 SV=2	0.303718	0	0.00895346	46.54	34.041	44.969	0	0		NaN	0	0		NaN	0	0		NaN	0	0		NaN	0.303718	0	0.00895346	46.54	0	0		NaN
O88987	620	O88987	O88987	A-kinase anchor protein 3	Akap3	A-kinase anchor protein 3 OS=Mus musculus OX=10090 GN=Akap3 PE=1 SV=2	0.333313	0	0.0172014	44.415	32.101	44.415	0	0		NaN	0	0		NaN	0	0		NaN					0.333183	0	0.0330635	35.703	0.332232	0	0.0449383	27.055	0	0		NaN	0	0		NaN	0.333313	0	0.0172014	44.415
Q60662	812	Q60662	Q60662	A-kinase anchor protein 4	Akap4	A-kinase anchor protein 4 OS=Mus musculus OX=10090 GN=Akap4 PE=1 SV=1	1	175.448	9.36613e-286	390.86	355.67	307.77	1	174.07	4.25163e-159	323.31	1	169.735	9.36613e-286	390.86	1	179.9	3.44813e-206	359.19	1	167.572	9.61916e-205	353.35	1	178.006	7.23379e-230	362.24	1	170.868	8.19483e-206	358.89	1	178.573	1.06336e-159	327.31	1	185.062	1.70548e-184	340.75	1	175.448	3.70047e-151	309.78
Q60662	489	Q60662	Q60662	A-kinase anchor protein 4	Akap4	A-kinase anchor protein 4 OS=Mus musculus OX=10090 GN=Akap4 PE=1 SV=1	0.999752	38.9527	6.58218e-35	215.75	202.96	102.66	0.999752	38.9527	6.31458e-27	192.64	0.99937	33.1304	6.87644e-27	167.45	0.997858	27.2446	5.75139e-31	215.39	0.998229	30.4409	1.14248e-08	129.51	0.999303	32.9448	4.18581e-22	193.15	0.991455	20.1784	6.55408e-09	143.4	0.999552	33.9707	1.34798e-27	171.87	0.999471	32.8937	1.12602e-19	174.82	0.999682	35.7049	6.58218e-35	215.75
Q60662	492	Q60662	Q60662	A-kinase anchor protein 4	Akap4	A-kinase anchor protein 4 OS=Mus musculus OX=10090 GN=Akap4 PE=1 SV=1	0.997108	28.3858	0	420.18	389.05	306.21	0.991373	20.6042	3.32126e-113	263.36	0.9958	23.7499	8.77612e-130	279.95	0.986769	18.7339	3.07539e-113	262.74	0.995384	23.3371	1.28359e-130	286.82	0.996064	25.2065	2.02605e-85	244.57	0.992787	21.3885	3.74951e-50	212.02	0.997108	28.3858	0	420.18	0.990379	20.1259	0	395.53	0.993504	24.1727	4.68677e-22	189.41
Q60662	497	Q60662	Q60662	A-kinase anchor protein 4	Akap4	A-kinase anchor protein 4 OS=Mus musculus OX=10090 GN=Akap4 PE=1 SV=1	1	104.784	0	427.57	414.28	216.44	1	90.4132	0	411.98	1	82.3013	3.26381e-211	337.27	1	88.3034	2.76348e-113	283.88	1	73.2004	0	427.57	1	79.2026	1.08153e-234	345.59	1	82.0847	2.55205e-235	356.15	1	104.784	5.5e-189	316.7	1	104.869	7.15484e-191	330.66	1	63.7105	1.36832e-93	280.87
Q60662	463	Q60662	Q60662	A-kinase anchor protein 4	Akap4	A-kinase anchor protein 4 OS=Mus musculus OX=10090 GN=Akap4 PE=1 SV=1	1	137.613	0	535.81	494.87	137.61	1	59.5373	1.37743e-285	391.64	1	132.032	0	414.22	1	88.0923	2.10816e-171	296.81	1	83.3699	0	484.76	1	129.035	2.98093e-204	346.07	1	140.969	2.23679e-195	343.26	1	81.5099	0	526.4	1	163.154	0	535.81	1	137.613	4.28468e-190	345.49
Q60662	467	Q60662	Q60662	A-kinase anchor protein 4	Akap4	A-kinase anchor protein 4 OS=Mus musculus OX=10090 GN=Akap4 PE=1 SV=1	1	137.613	5.12909e-30	205.95	172.72	137.61	1	59.5373	0.00036499	108.49	0	0		NaN	1	88.0923	0.00522972	88.092	1	83.3699	3.17874e-08	128.01	0	0		NaN	1	140.969	9.47649e-10	140.97	1	81.5099	5.12909e-30	205.95	1	163.154	4.31065e-16	163.15	1	137.613	8.09333e-06	137.61
Q60662	594	Q60662	Q60662	A-kinase anchor protein 4	Akap4	A-kinase anchor protein 4 OS=Mus musculus OX=10090 GN=Akap4 PE=1 SV=1	0.998498	28.1742	5.49428e-44	205.18	189.74	119.41	0.991179	19.8436	0.000154445	94.72	0.984813	16.8413	4.90764e-06	89.511	0.942179	10.643	3.99586e-06	111.11	0.998498	28.1742	5.49428e-44	205.18	0.996283	21.9943	1.81666e-08	104.67	0.971114	14.6625	8.66538e-09	119.33	0.997852	26.6479	8.18618e-17	153.1	0.979974	16.5818	1.64899e-16	146.65	0.854018	5.8341	0.0209149	46.46
Q60662	595	Q60662	Q60662	A-kinase anchor protein 4	Akap4	A-kinase anchor protein 4 OS=Mus musculus OX=10090 GN=Akap4 PE=1 SV=1	0.897153	9.53773	4.75913e-21	167.1	152.66	167.1	0.572628	1.88514	6.74937e-06	106.95	0.770894	6.13084	3.38963e-13	131.32	0	0		NaN	0.672716	5.73055	0.000994304	82.475	0.78649	6.59552	7.91402e-09	120.33	0.587918	0	0.0465874	20.565	0.897153	9.53773	4.75913e-21	167.1	0.532134	0.530038	0.00872141	60.564	0.745351	3.36831	0.0209149	46.46
Q60662	597	Q60662	Q60662	A-kinase anchor protein 4	Akap4	A-kinase anchor protein 4 OS=Mus musculus OX=10090 GN=Akap4 PE=1 SV=1	0.999977	47.5943	5.61291e-27	180.36	165.84	57.106	0.951772	15.6738	0.000154445	94.72	0.960942	13.7134	4.90764e-06	89.511	0.989718	20.1892	3.99586e-06	111.11	0.997412	25.7587	5.61291e-27	180.36	0.999977	47.5943	1.81666e-08	104.67	0.870099	8.11029	0.00139504	76.744	0.999159	29.2269	8.18618e-17	153.1	0.986983	20.0448	1.32985e-10	130.71	0	0		NaN
Q60662	599	Q60662	Q60662	A-kinase anchor protein 4	Akap4	A-kinase anchor protein 4 OS=Mus musculus OX=10090 GN=Akap4 PE=1 SV=1	0.999993	51.5838	5.49428e-44	205.18	189.74	150.49	0.999993	51.5838	6.74937e-06	150.49	0.999895	39.781	3.38963e-13	143.76	0.999941	44.6431	3.99586e-06	111.11	0.999979	46.7557	5.49428e-44	205.18	0.999906	43.0971	7.91402e-09	120.33	0.999125	30.5376	8.66538e-09	119.33	0.999992	51.1724	4.75913e-21	167.1	0.999961	44.1414	1.64899e-16	160.38	0.996457	25.4868	0.00951831	74.987
Q60662	743	Q60662	Q60662	A-kinase anchor protein 4	Akap4	A-kinase anchor protein 4 OS=Mus musculus OX=10090 GN=Akap4 PE=1 SV=1	0.982394	21.0329	6.03901e-08	100.22	86.977	79.29	0.63301	7.30764	0.0176583	38.924	0	0		NaN	0.982394	21.0329	3.25417e-05	79.29	0.61988	4.65081	0.00054237	62.16	0.745786	11.4849	3.43644e-07	90.867	0.971772	19.6321	6.03901e-08	100.22					0.384108	0	0.00896764	45.901	0.411031	0.30211	0.0425546	24.888
Q60662	747	Q60662	Q60662	A-kinase anchor protein 4	Akap4	A-kinase anchor protein 4 OS=Mus musculus OX=10090 GN=Akap4 PE=1 SV=1	0.995441	25.6063	5.12102e-46	186.9	168.52	176.08	0.926063	11.2293	3.5561e-16	126.63	0.797548	6.33011	4.68438e-11	107.04	0.995441	25.6063	6.17237e-45	176.08	0.74347	4.78725	2.00011e-05	80.816	0.891785	9.21306	5.09685e-27	148.23	0.908574	10.7709	4.11836e-16	125.96	0.72443	4.21527	6.36329e-21	139.33	0.802063	6.73924	0.000209852	70.003	0.968116	15.4934	5.12102e-46	186.9
Q60662	761	Q60662	Q60662	A-kinase anchor protein 4	Akap4	A-kinase anchor protein 4 OS=Mus musculus OX=10090 GN=Akap4 PE=1 SV=1	0.857234	8.39406	4.42964e-134	269.08	245.71	145.86	0.808834	7.05576	4.42964e-134	269.08	0.798566	6.85772	4.22352e-99	234.4	0.79651	6.76289	8.75506e-116	246.81	0.812201	7.13658	6.60644e-134	266.81	0.857234	8.39406	4.44017e-84	221.23	0.832027	7.64479	1.25861e-84	227.4	0.819133	7.3382	4.56549e-85	229.84	0.823098	7.42001	4.22352e-99	234.4	0.85476	8.31088	6.5434e-116	248.06
Q60662	250	Q60662	Q60662	A-kinase anchor protein 4	Akap4	A-kinase anchor protein 4 OS=Mus musculus OX=10090 GN=Akap4 PE=1 SV=1	0.999774	36.9631	5.77664e-27	166.29	146.42	161.04	0.778173	6.32492	0.00154947	74.584	0.546397	2.17409	0.00112644	89.946	0.995941	27.3261	1.43916e-13	141.48	0.937256	14.5983	0.00215812	84.318	0.957755	17.1847	5.43431e-09	126.59	0.991591	23.0543	3.47729e-05	100.93	0.654664	3.13368	0.00700165	72.532	0.999774	36.9631	2.71353e-20	161.04	0.998616	30.9816	5.77664e-27	166.29
Q60662	254	Q60662	Q60662	A-kinase anchor protein 4	Akap4	A-kinase anchor protein 4 OS=Mus musculus OX=10090 GN=Akap4 PE=1 SV=1	0.437616	0.476421	0.0041454	65.901	52.581	65.901	0.437616	0.476421	0.0041454	65.901	0.387112	0.40452	0.0193479	46.982	0	0		NaN	0.314948	0	0.039142	41.871	0	0		NaN	0	0		NaN	0	0		NaN	0	0		NaN	0.328199	0	0.0466033	28.212
Q60662	261	Q60662	Q60662	A-kinase anchor protein 4	Akap4	A-kinase anchor protein 4 OS=Mus musculus OX=10090 GN=Akap4 PE=1 SV=1	0.911559	10.1328	1.54062e-212	348.14	316.38	118.47	0.911559	10.1328	1.35289e-167	328.95	0.795073	5.9683	3.91572e-128	293.46	0.813152	6.39253	1.72961e-12	133.16	0.825328	6.74486	2.43754e-111	278.98	0.805372	0.558312	4.27592e-68	234.28	0.811101	6.3296	2.09209e-12	136.96	0.823208	6.68047	1.54062e-212	348.14	0.736869	4.47239	3.89709e-16	147.26	0.77598	0.475753	2.25523e-05	113.51
Q60662	302	Q60662	Q60662	A-kinase anchor protein 4	Akap4	A-kinase anchor protein 4 OS=Mus musculus OX=10090 GN=Akap4 PE=1 SV=1	1	127.552	1.70084e-165	332.06	278.04	193.51	1	108.32	3.12715e-13	184.51	1	77.5478	8.72932e-13	178.23	1	99.9506	7.09028e-48	241.83	1	71.5223	0.000144996	133.12	1	87.491	9.26575e-13	177.63	1	75.4636	1.23936e-06	145.28	1	127.552	7.19791e-19	193.51	1	87.765	8.91472e-50	192.4	1	102.894	1.70084e-165	332.06
Q60662	244	Q60662	Q60662	A-kinase anchor protein 4	Akap4	A-kinase anchor protein 4 OS=Mus musculus OX=10090 GN=Akap4 PE=1 SV=1	1	93.7964	1.34842e-156	311.52	272.35	276.46	1	93.7964	8.97134e-120	276.46	1	90.9113	7.33925e-121	287.05	1	73.2163	2.95323e-75	243.27	1	82.0391	1.99484e-75	243.88	1	66.5722	1.43525e-74	236.02	1	91.5673	1.34842e-156	311.52	1	73.6452	4.25469e-62	227.51	0.999999	62.0015	2.08389e-50	206.94	1	78.4709	3.05505e-62	228.46
Q60662	321	Q60662	Q60662	A-kinase anchor protein 4	Akap4	A-kinase anchor protein 4 OS=Mus musculus OX=10090 GN=Akap4 PE=1 SV=1	1	201.495	0	444.75	375.38	444.75	1	137.316	5.05742e-181	334.08	1	152.434	1.06942e-181	342.79	1	139.74	1.33514e-204	346.23	1	180.15	1.01578e-286	400.32	1	159.632	2.57506e-230	367.31	1	128.543	2.55595e-230	367.35	1	150.794	1.35192e-204	346.07	1	185.608	0	404.17	1	201.495	0	444.75
Q60662	327	Q60662	Q60662	A-kinase anchor protein 4	Akap4	A-kinase anchor protein 4 OS=Mus musculus OX=10090 GN=Akap4 PE=1 SV=1	0.999956	43.609	2.95539e-180	330.87	279.9	330.87	0.99533	23.2927	4.07759e-63	245.1	0.999734	35.7553	4.70931e-120	295.9	0.999542	33.3911	1.04367e-88	270.35	0.985488	18.3404	4.57162e-29	189.34	0.996424	24.4505	3.15045e-138	303.64	0.973713	15.6145	2.81823e-88	267.62	0.983796	17.8864	6.09545e-49	218.88	0.982335	17.4533	2.18486e-22	176.65	0.999956	43.609	2.95539e-180	330.87
Q60662	329	Q60662	Q60662	A-kinase anchor protein 4	Akap4	A-kinase anchor protein 4 OS=Mus musculus OX=10090 GN=Akap4 PE=1 SV=1	0.999987	48.8482	2.30263e-74	256.66	207.93	256.66	0	0		NaN	0	0		NaN	0.998516	28.2796	1.69072e-60	232.1	0.303162	0	0.0372005	34.821	0.972567	15.2827	0.00160411	94.958	0.893074	8.23551	2.53082e-12	149.74	0.611679	1.87226	1.16095e-09	132.36	0	0		NaN	0.999987	48.8482	2.30263e-74	256.66
Q60662	341	Q60662	Q60662	A-kinase anchor protein 4	Akap4	A-kinase anchor protein 4 OS=Mus musculus OX=10090 GN=Akap4 PE=1 SV=1	1	83.171	2.48112e-189	331.47	277.23	205.65	1	70.0227	1.985e-167	319.67	1	72.6437	8.91993e-129	294.22	1	66.248	2.38884e-129	300.12	1	68.003	6.18649e-112	278.82	1	83.171	2.10518e-112	286.02	1	80.4039	2.48112e-189	331.47	1	65.2482	9.47399e-112	279.12	1	63.868	4.36472e-129	298.34	1	76.855	7.65337e-129	295.37
Q60662	91	Q60662	Q60662	A-kinase anchor protein 4	Akap4	A-kinase anchor protein 4 OS=Mus musculus OX=10090 GN=Akap4 PE=1 SV=1	0.997538	26.5654	1.01686e-20	166.57	128.91	129.88	0	0		NaN	0	0		NaN	0.994985	22.9785	1.72792e-16	146.04	0	0		NaN	0.997538	26.5654	3.86269e-05	129.88	0.849895	9.11137	0.046623	46.282	0	0		NaN	0	0		NaN	0.996872	25.0605	1.01686e-20	166.57
Q60662	96	Q60662	Q60662	A-kinase anchor protein 4	Akap4	A-kinase anchor protein 4 OS=Mus musculus OX=10090 GN=Akap4 PE=1 SV=1	1	109.915	0	439.21	384.81	239.54	1	104.117	0	439.21	1	85.4279	4.98191e-220	372.91	1	109.915	1.22473e-239	373.47	1	70.5929	8.2272e-213	354.04	1	89.7699	3.67791e-295	401.46	1	67.7595	0	402.37	1	81.0152	3.88022e-219	367.6	1	74.0582	6.33163e-294	388.46	1	101.627	4.17926e-96	264.67
Q60662	536	Q60662	Q60662	A-kinase anchor protein 4	Akap4	A-kinase anchor protein 4 OS=Mus musculus OX=10090 GN=Akap4 PE=1 SV=1	0.99999	50.0875	6.49447e-107	295.16	210.56	186.72	0.999198	31.3008	0.000336606	119.62	0	0		NaN	0.988209	19.4255	0.00206372	95.767	0	0		NaN	0.99999	50.0875	6.49447e-107	295.16	0.997934	27.5031	2.42879e-05	133.86	0	0		NaN	0.998463	28.2467	0.00030924	120.63	0.999212	32.0747	2.42879e-05	133.86
Q60662	538	Q60662	Q60662	A-kinase anchor protein 4	Akap4	A-kinase anchor protein 4 OS=Mus musculus OX=10090 GN=Akap4 PE=1 SV=1	0.998438	28.0946	2.87958e-125	310.9	228.05	299.56	0.989925	20.8617	3.57839e-90	277.82	0.998258	28.7914	1.2275e-90	284.51	0.998014	27.0168	2.87958e-125	310.9	0.996847	26.2195	4.15801e-75	260.5	0.991788	22.4559	3.45435e-13	176.25	0.998438	28.0946	2.48301e-107	299.56	0.971248	16.6163	3.29713e-90	278.62	0.994754	22.8481	2.37578e-76	272.96	0.997782	26.5803	6.50965e-125	303.77
Q60662	541	Q60662	Q60662	A-kinase anchor protein 4	Akap4	A-kinase anchor protein 4 OS=Mus musculus OX=10090 GN=Akap4 PE=1 SV=1	0.78537	8.64433	0.00129221	115.14	54.163	115.14					0	0		NaN					0	0		NaN	0	0		NaN					0	0		NaN					0.78537	8.64433	0.00129221	115.14
Q60662	622	Q60662	Q60662	A-kinase anchor protein 4	Akap4	A-kinase anchor protein 4 OS=Mus musculus OX=10090 GN=Akap4 PE=1 SV=1	0.798533	6.09913	1.66978e-10	122.41	100.52	96.793	0	0		NaN	0.459612	0	2.52106e-05	84.408	0.478092	0	0.000129078	88.168	0.549293	2.16414	1.66978e-10	107.04	0	0		NaN	0	0		NaN	0.798533	6.09913	5.46961e-05	96.793	0.488334	0	5.50365e-09	122.41	0	0		NaN
Q60662	628	Q60662	Q60662	A-kinase anchor protein 4	Akap4	A-kinase anchor protein 4 OS=Mus musculus OX=10090 GN=Akap4 PE=1 SV=1	1	205.594	1.91616e-275	376.93	354.62	349.86	1	186.602	1.91616e-275	376.93	1	186.546	9.87579e-177	328.08	1	172.823	2.53507e-177	326.92	1	188.906	2.26584e-176	323.11	1	176.788	7.95194e-177	330.54	1	205.594	8.04244e-192	349.86	1	154.915	8.95626e-223	351.51	1	159.392	9.89648e-223	356.38	1	176.719	2.22474e-168	335.79
Q60662	633	Q60662	Q60662	A-kinase anchor protein 4	Akap4	A-kinase anchor protein 4 OS=Mus musculus OX=10090 GN=Akap4 PE=1 SV=1	1	158.301	1.71081e-126	304.28	254.83	291.46	1	140.121	1.39766e-93	287.85	1	150.179	1.71081e-126	304.28	1	158.301	2.72034e-108	291.46	1	151.854	6.35685e-77	266.42	1	112.068	3.05814e-38	222.45	1	94.922	2.13625e-10	165.33	0	0		NaN	0	0		NaN	0	0		NaN
Q60662	504	Q60662	Q60662	A-kinase anchor protein 4	Akap4	A-kinase anchor protein 4 OS=Mus musculus OX=10090 GN=Akap4 PE=1 SV=1	0.999999	59.2298	0	426.15	405.58	405.85	0.999997	55.8514	1.15858e-286	398.19	0.999993	51.5717	1.49409e-257	378.82	0.99998	46.941	2.40582e-205	355.04	0.999872	38.9441	4.04565e-182	343.5	0.999986	48.4175	0	426.15	0.999997	55.4661	2.60355e-286	393.13	0.999978	46.539	1.01513e-205	357.57	0.999999	59.2298	0	408.74	0.999992	50.7675	1.17194e-258	387.26
Q60662	442	Q60662	Q60662	A-kinase anchor protein 4	Akap4	A-kinase anchor protein 4 OS=Mus musculus OX=10090 GN=Akap4 PE=1 SV=1	1	64.9338	2.18227e-126	307.07	226.2	306.92	0.999992	51.427	1.21649e-93	284.86	0.999999	61.0686	2.5588e-126	305.43	0.999835	38.0367	8.4552e-79	265.54	0.999944	42.7105	3.34735e-40	225.69	1	64.9338	2.21742e-126	306.92	0.999949	43.3717	1.31727e-78	260.98	0.999286	31.7749	7.62455e-16	174.65	0.999186	31.3729	2.12806e-36	225.15	0.999999	64.7235	2.18227e-126	307.07
Q60662	444	Q60662	Q60662	A-kinase anchor protein 4	Akap4	A-kinase anchor protein 4 OS=Mus musculus OX=10090 GN=Akap4 PE=1 SV=1	1	90.4991	1.5907e-91	278.08	220.85	267.91	1	86.9432	2.10994e-48	244.16	1	87.9867	3.63871e-74	259.6	1	82.0775	1.41882e-60	254.82	1	89.4757	1.5907e-91	278.08	1	90.4991	1.49658e-74	267.91	1	88.7214	1.08689e-60	255.9	1	90.4991	1.49658e-74	267.91	1	73.3349	9.21938e-63	254.63	1	77.9472	1.41882e-60	254.82
Q60662	63	Q60662	Q60662	A-kinase anchor protein 4	Akap4	A-kinase anchor protein 4 OS=Mus musculus OX=10090 GN=Akap4 PE=1 SV=1	1	143.768	7.38117e-89	224.37	182.46	207.07	1	88.177	9.45461e-09	122.6	1	74.5041	1.57483e-08	102.37	1	105.503	7.38117e-89	224.37	0.499453	0	0.00846371	60.762	1	143.768	4.14432e-44	207.07	1	93.1011	1.01114e-11	121.5	0.596638	1.70016	4.41779e-07	104.03	0.660437	2.8891	1.51494e-44	208.69	1	118.304	2.52933e-44	203.4
Q60662	65	Q60662	Q60662	A-kinase anchor protein 4	Akap4	A-kinase anchor protein 4 OS=Mus musculus OX=10090 GN=Akap4 PE=1 SV=1	1	191.922	7.39417e-295	399.48	297.76	361.62	1	244.559	8.27305e-295	399.15	1	265.96	1.53782e-238	368.83	1	198.995	7.39417e-295	399.48	0.916579	10.409	1.31139e-111	280.55	1	167.657	3.41711e-238	362.9	1	251.136	2.02153e-294	394.67	1	267.936	2.97632e-294	391.09	1	254.738	3.00708e-167	324.37	1	191.922	3.20321e-294	390.23
Q60662	612	Q60662	Q60662	A-kinase anchor protein 4	Akap4	A-kinase anchor protein 4 OS=Mus musculus OX=10090 GN=Akap4 PE=1 SV=1	1	87.9639	2.03893e-44	212.65	180.07	129.88	1	70.4453	1.31728e-34	193.59	1	71.1398	6.73927e-44	203.58	1	74.3285	2.03893e-44	212.65	0.999911	40.5268	6.78603e-21	164.94	1	65.8881	1.05472e-26	174.63	1	87.9639	6.42992e-44	204.17	0.999916	40.7675	8.43e-21	162.81	1	77.781	6.42992e-44	204.17	1	73.2409	2.89264e-27	184.35
Q60662	575	Q60662	Q60662	A-kinase anchor protein 4	Akap4	A-kinase anchor protein 4 OS=Mus musculus OX=10090 GN=Akap4 PE=1 SV=1	0.979476	18.695	1.19248e-280	333.3	310.08	96.793	0.962139	14.3181	1.00161e-12	98.019	0.97563	16.9682	4.22373e-08	89.272	0.87314	8.4137	2.05416e-36	145.04					0.93698	12.8416	7.4107e-09	86.18	0.979476	18.695	1.19248e-280	333.3	0.970593	15.4089	8.5412e-15	110.16	0.499025	0.261595	0.0331632	34.612	0.817971	6.52596	7.97682e-48	156.92
Q60662	576	Q60662	Q60662	A-kinase anchor protein 4	Akap4	A-kinase anchor protein 4 OS=Mus musculus OX=10090 GN=Akap4 PE=1 SV=1	0.979476	18.695	3.78333e-177	273.54	250.82	96.793	0.962139	14.3181	1.00161e-12	98.019	0.97563	16.9682	4.22373e-08	89.272	0.552917	3.84586	1.22737e-13	97.124	0.434318	0.382058	1.39797e-05	68.708	0.937202	12.8416	3.93251e-09	91.151	0.979476	18.695	3.78333e-177	273.54	0.970639	15.4089	8.5412e-15	110.16	0.499025	0.261595	0.0331632	34.612	0.526708	0.715358	1.44619e-20	119.65
Q60662	581	Q60662	Q60662	A-kinase anchor protein 4	Akap4	A-kinase anchor protein 4 OS=Mus musculus OX=10090 GN=Akap4 PE=1 SV=1	0.941596	13.1556	1.34858e-13	98.37	81.837	91.151																	0.941596	13.1556	3.93251e-09	91.151	0.844033	10.418	1.34858e-13	98.37									0.940486	12.3687	5.2594e-06	77.31
Q60662	583	Q60662	Q60662	A-kinase anchor protein 4	Akap4	A-kinase anchor protein 4 OS=Mus musculus OX=10090 GN=Akap4 PE=1 SV=1	0.99918	30.8591	8.84462e-252	315.17	298.81	230.52					0.949481	14.0289	3.67448e-05	77.995	0.867529	9.56599	0.000469935	62.833	0.78754	6.04278	1.39797e-05	68.708					0.998441	28.0642	8.84462e-252	315.17	0.99918	30.8591	2.78061e-117	230.52	0.965012	14.4926	5.12095e-09	88.842	0.977895	16.4668	1.44619e-20	119.65
Q60662	30	Q60662	Q60662	A-kinase anchor protein 4	Akap4	A-kinase anchor protein 4 OS=Mus musculus OX=10090 GN=Akap4 PE=1 SV=1	1	92.8347	7.93767e-34	206.59	187	185.02	1	63.605	2.61706e-19	184.15	1	74.855	1.49217e-26	200.6	1	92.8347	5.05553e-26	196.55	0.999999	64.0541	1.01945e-33	203.75	1	70.9622	7.07534e-19	177.56	1	67.0056	7.93767e-34	206.59	1	64.2388	4.31337e-19	181.64	1	65.8958	1.88054e-13	169.28	0.999998	56.6539	2.38598e-13	168.09
Q60662	271	Q60662	Q60662	A-kinase anchor protein 4	Akap4	A-kinase anchor protein 4 OS=Mus musculus OX=10090 GN=Akap4 PE=1 SV=1	1	195.418	0	456.26	420.41	428.99	1	203.551	0	418.01	1	177.896	0	418.68	1	211.774	0	424.14	1	183.708	1.31e-294	399.25	1	242.024	0	456.26	1	163.361	0	409.05	1	184.831	0	428.35	1	209.913	0	428.35	1	195.418	0	438.43
Q60662	282	Q60662	Q60662	A-kinase anchor protein 4	Akap4	A-kinase anchor protein 4 OS=Mus musculus OX=10090 GN=Akap4 PE=1 SV=1	0.989711	19.8234	0	452.95	406.7	168.29	0.907342	10.0299	4.8007e-234	352.58	0.970392	15.193	0	434.88	0.969024	15.027	0	429.35	0.829924	6.96397	5.16102e-147	308.69	0.967345	14.7425	0	404.63	0.971694	15.3939	0	452.95	0.922406	10.7679	0	414.22	0.966424	14.6461	2.29058e-296	402.21	0.989711	19.8234	0	413.66
Q60662	283	Q60662	Q60662	A-kinase anchor protein 4	Akap4	A-kinase anchor protein 4 OS=Mus musculus OX=10090 GN=Akap4 PE=1 SV=1	0.999331	31.7426	0	466.98	412.38	424.14	0.975534	16.0068	0	428.17	0.966551	14.6085	1.8073e-265	376.4	0.999331	31.7426	0	424.14	0.952325	13.0057	0	466.98	0.997013	25.2352	0	456.26	0.995172	23.1477	3.02019e-189	337.91	0.997839	26.6451	3.51032e-266	385.73	0.966527	14.6237	5.61018e-286	367.2	0.998232	27.4714	0	428.99
Q60662	152	Q60662	Q60662	A-kinase anchor protein 4	Akap4	A-kinase anchor protein 4 OS=Mus musculus OX=10090 GN=Akap4 PE=1 SV=1	1	96.4259	0	383.96	365.3	383.96	0.669609	6.42964	9.06307e-06	86.869	0.999913	41.2428	1.24623e-100	220.42	0.674565	0.606503	8.39673e-16	118.75	0.998398	29.5528	3.37194e-33	151.79	0.999671	35.498	4.33576e-56	179.5	0.786888	6.76662	2.96353e-12	114.92	1	96.4259	0	383.96	0.999989	49.6534	9.87962e-224	313.22	0.937372	12.9591	2.25683e-06	111.4
Q60662	157	Q60662	Q60662	A-kinase anchor protein 4	Akap4	A-kinase anchor protein 4 OS=Mus musculus OX=10090 GN=Akap4 PE=1 SV=1	0.87703	8.82405	8.39673e-16	126.36	119.82	126.36	0	0		NaN	0	0		NaN	0.674565	0.606503	8.39673e-16	118.75	0.274022	0	0.000658655	61.499	0.712319	5.46319	3.08254e-05	86.869	0.501146	0.387296	0.000614621	61.499	0.457933	0.57078	0.0326111	47.796	0.396705	0.28469	0.000329966	53.968	0.87703	8.82405	1.14039e-15	126.36
Q60662	48	Q60662	Q60662	A-kinase anchor protein 4	Akap4	A-kinase anchor protein 4 OS=Mus musculus OX=10090 GN=Akap4 PE=1 SV=1	0.988292	19.2642	2.18255e-146	306.75	282.34	306.75	0.923022	10.7884	2.9877e-96	269.59	0.890678	9.11014	2.78047e-55	222.24	0.988292	19.2642	2.18255e-146	306.75	0.8766	8.51485	6.9564e-27	179.19	0.848081	7.46827	3.7557e-55	219.22	0.862101	7.95997	1.49973e-96	271.64	0.879156	8.61841	7.65073e-96	263.15	0.851714	7.59194	4.62316e-111	278.27	0.973163	15.5944	5.77512e-56	229.07
Q60662	714	Q60662	Q60662	A-kinase anchor protein 4	Akap4	A-kinase anchor protein 4 OS=Mus musculus OX=10090 GN=Akap4 PE=1 SV=1	0.999985	48.8378	4.57796e-31	163.66	148.41	136.61	0	0		NaN	0	0		NaN	0.999655	35.2695	4.61457e-14	135.04	0	0		NaN	0.994035	21.9069	2.8691e-05	90.867	0.999985	48.8378	3.90081e-14	136.61	0.999956	43.2911	4.57796e-31	163.66					0.998988	29.0765	2.20794e-09	116.85
Q60662	732	Q60662	Q60662	A-kinase anchor protein 4	Akap4	A-kinase anchor protein 4 OS=Mus musculus OX=10090 GN=Akap4 PE=1 SV=1	1	218.929	0	470.06	431.72	257.23	1	200.063	0	435.26	1	106.004	0	429.6	1	182.617	0	411.34	1	243.562	0	439.05	1	211.098	0	443.49	1	214.109	0	430.11	1	218.929	0	470.06	1	111.602	0	420.62	0.999996	55.5753	0	388.16
Q60662	734	Q60662	Q60662	A-kinase anchor protein 4	Akap4	A-kinase anchor protein 4 OS=Mus musculus OX=10090 GN=Akap4 PE=1 SV=1	1	224.183	0	534.67	496.34	257.23	1	204.827	1.35379e-286	379.38	1	105.918	0	490.68	1	182.526	0	394.15	1	250.194	6.95474e-157	297.26	1	216.499	0	458.15	1	220.598	0	534.67	1	224.183	5.29876e-108	257.23	1	111.512	1.14518e-286	380.71	0.999998	59.4647	0	489.4
Q60662	182	Q60662	Q60662	A-kinase anchor protein 4	Akap4	A-kinase anchor protein 4 OS=Mus musculus OX=10090 GN=Akap4 PE=1 SV=1	0.860392	7.89787	2.44675e-33	175.47	151.46	175.47					0.499998	0	4.0914e-09	125.62	0.44839	0	0.0460398	24.459	0	0		NaN	0.74573	4.62058	6.46772e-06	103.9	0.499138	0	0.00249246	67.995	0.731225	5.66632	0.00013818	72.495	0.860392	7.89787	2.44675e-33	175.47	0	0		NaN
Q60662	190	Q60662	Q60662	A-kinase anchor protein 4	Akap4	A-kinase anchor protein 4 OS=Mus musculus OX=10090 GN=Akap4 PE=1 SV=1	0.735222	8.06221	4.76891e-08	84.231	76.032	60.527					0.274006	0	0.00159251	50.706	0	0		NaN	0.735222	8.06221	3.3326e-06	65.847	0	0		NaN	0	0		NaN	0.320222	0.232802	4.76891e-08	84.231	0.410687	1.37739	4.76891e-08	84.231	0	0		NaN
Q60662	192	Q60662	Q60662	A-kinase anchor protein 4	Akap4	A-kinase anchor protein 4 OS=Mus musculus OX=10090 GN=Akap4 PE=1 SV=1	0.30846	0	4.76891e-08	84.231	76.032	24.459					0.274022	0	0.00159251	50.706	0.30846	0	0.0460398	24.459	0.286504	0	3.3326e-06	65.847	0	0		NaN	0	0		NaN	0.306695	0	4.76891e-08	84.231	0.297251	0	4.76891e-08	84.231	0	0		NaN
Q60662	198	Q60662	Q60662	A-kinase anchor protein 4	Akap4	A-kinase anchor protein 4 OS=Mus musculus OX=10090 GN=Akap4 PE=1 SV=1	0.930088	10.996	2.46583e-80	228.76	207.91	186.33	0.871522	7.88031	2.46583e-80	228.76	0.841144	7.07524	7.05394e-80	224.84	0.74259	3.15345	1.82486e-65	204.35	0.911932	9.93756	3.99925e-66	213.9	0.930088	10.996	1.07075e-66	215.86	0.909075	9.65943	1.73896e-53	201.51	0.721775	2.3973	3.28943e-09	107.29	0.691717	2.5247	4.93538e-17	143.47	0.69753	2.00841	3.14146e-09	107.71
Q60662	200	Q60662	Q60662	A-kinase anchor protein 4	Akap4	A-kinase anchor protein 4 OS=Mus musculus OX=10090 GN=Akap4 PE=1 SV=1	0.999711	35.3985	1.23355e-157	299.96	274.4	299.96	0.986161	18.5302	2.11352e-93	238.86	0.98963	19.8016	7.05394e-80	224.84	0.999252	31.3163	3.15787e-107	246.3	0.997715	26.4129	1.25014e-66	215.84	0.999711	35.3985	1.23355e-157	299.96	0.999127	30.6237	2.00154e-65	204.75	0.998674	28.7722	3.17184e-66	214.46	0.961176	15.5529	8.69062e-13	128.89	0.889104	9.04073	6.35215e-41	180.07
Q60662	640	Q60662	Q60662	A-kinase anchor protein 4	Akap4	A-kinase anchor protein 4 OS=Mus musculus OX=10090 GN=Akap4 PE=1 SV=1	1	68.6776	0	457.91	413.66	248.18	0.999997	55.8243	1.60525e-189	336.03	1	67.0917	0	411.82	0.999998	56.3176	1.1418e-294	390.73	0.999999	59.8225	2.86605e-147	307.21	0.999996	54.3274	4.55785e-239	369.82	0.999999	61.3835	0	411.82	1	68.6776	2.33853e-267	387.62	0.999998	56.9704	0	438.4	0.999981	47.2548	0	457.91
Q60662	642	Q60662	Q60662	A-kinase anchor protein 4	Akap4	A-kinase anchor protein 4 OS=Mus musculus OX=10090 GN=Akap4 PE=1 SV=1	0.999967	44.7887	1.29398e-190	344.32	301.21	292.64	0.999608	34.0708	1.29398e-190	344.32	0.985624	18.3643	7.99949e-17	145.69	0	0		NaN	0.999967	44.7887	9.44343e-129	292.64	0.98864	19.3966	3.65009e-27	176.94	0.980205	16.952	4.65633e-35	194.94	0.992339	21.1239	2.60854e-27	180.1	0.645452	2.60205	4.88605e-17	151.04	0.991846	20.8583	4.88605e-17	151.04
Q60662	645	Q60662	Q60662	A-kinase anchor protein 4	Akap4	A-kinase anchor protein 4 OS=Mus musculus OX=10090 GN=Akap4 PE=1 SV=1	1	122.267	0	547.92	508.68	480.57	1	103.549	0	421.87	1	122.267	0	480.57	1	92.6312	0	490.47	1	83.5284	0	485.02	1	69.0186	0	489.03	1	98.8324	0	530.33	1	106.902	1.17498e-294	390.4	1	115.574	1.1966e-294	390.18	1	113.214	0	547.92
Q60662	652	Q60662	Q60662	A-kinase anchor protein 4	Akap4	A-kinase anchor protein 4 OS=Mus musculus OX=10090 GN=Akap4 PE=1 SV=1	0.999903	41.324	0	490.55	453.54	191.42	0.999722	35.5613	3.1236e-56	227.66	0.999903	41.324	0	490.18	0.999694	35.1445	0	441.54	0.999791	36.7933	0	490.55	0.999771	36.4082	0	431.38	0.999597	33.9477	3.17858e-295	399.05	0.999738	35.8145	2.27012e-266	384.53	0.996437	24.4824	1.06472e-129	301.19	0.999651	34.5649	2.29526e-35	197.28
Q60662	803	Q60662	Q60662	A-kinase anchor protein 4	Akap4	A-kinase anchor protein 4 OS=Mus musculus OX=10090 GN=Akap4 PE=1 SV=1	0.999998	58.1093	2.34898e-13	97.253	78.43	97.253	0.932827	10.7291	0.047043	26.365													0.999998	58.1093	2.34898e-13	97.253
Q60662	225	Q60662	Q60662	A-kinase anchor protein 4	Akap4	A-kinase anchor protein 4 OS=Mus musculus OX=10090 GN=Akap4 PE=1 SV=1	0.89549	9.32901	1.46828e-05	108.7	60.095	100.88	0	0		NaN	0	0		NaN	0	0		NaN	0	0		NaN	0.5	0	0.0352527	51.854	0	0		NaN	0	0		NaN	0	0		NaN	0.89549	9.32901	1.46828e-05	108.7
Q60662	226	Q60662	Q60662	A-kinase anchor protein 4	Akap4	A-kinase anchor protein 4 OS=Mus musculus OX=10090 GN=Akap4 PE=1 SV=1	1	68.5505	3.43127e-89	281.88	192.94	278.99	0.999995	53.4284	3.24428e-60	248.88	0.999994	52.4404	3.43127e-89	281.88	0.999995	52.9934	7.48158e-89	274.67	0.99999	50.1261	3.51612e-74	260.08	0.999993	51.3019	1.392e-74	268.32	0.999986	48.4492	1.392e-74	268.32	1	68.5505	5.05466e-89	278.99	0.999993	51.3655	8.15334e-77	229.53	0.999995	53.2545	5.49493e-50	229.53
Q60662	431	Q60662	Q60662	A-kinase anchor protein 4	Akap4	A-kinase anchor protein 4 OS=Mus musculus OX=10090 GN=Akap4 PE=1 SV=1	1	105.137	4.54124e-27	210.95	116.59	105.14	1	113.52	1.22102e-20	202.05	1	134.807	7.64575e-20	200.76	1	124.498	4.54124e-27	210.95	1	135.466	1.07658e-20	202.05	1	169.94	1.8156e-13	184.87	1	153.94	6.39762e-19	189.43	1	97.0654	7.95842e-13	174.23	1	120.663	7.40505e-10	170.68	1	105.137	6.33474e-13	177.04
Q60662	400	Q60662	Q60662	A-kinase anchor protein 4	Akap4	A-kinase anchor protein 4 OS=Mus musculus OX=10090 GN=Akap4 PE=1 SV=1	0.9977	26.4484	8.13748e-75	234.27	219.94	234.27	0.995914	24.8881	4.04917e-34	185.89	0.9977	26.4484	8.13748e-75	234.27	0.995179	27.2508	9.41419e-21	158.74	0.99073	22.7016	1.90702e-11	127.66	0.996759	25.199	2.70569e-41	194.11	0.982063	18.9999	2.45546e-13	134.45					0.927542	14.7846	0.000881961	76.31	0.99046	21.676	3.01031e-41	193.19
Q60662	204	Q60662	Q60662	A-kinase anchor protein 4	Akap4	A-kinase anchor protein 4 OS=Mus musculus OX=10090 GN=Akap4 PE=1 SV=1	1	109.651	0	419.4	380.31	204.04	0.999883	39.3341	3.88861e-138	299.46	0.999956	43.5675	1.86472e-176	316.97	1	109.651	2.53029e-199	343.21	0.999995	52.8511	9.45416e-104	268.25	0.999981	47.3094	1.23355e-157	299.96	1	81.2347	2.34186e-176	322.37	1	92.1509	5.46105e-90	224.1	1	104.255	6.26016e-120	280.08	1	108.629	0	419.4
Q60662	213	Q60662	Q60662	A-kinase anchor protein 4	Akap4	A-kinase anchor protein 4 OS=Mus musculus OX=10090 GN=Akap4 PE=1 SV=1	1	122.364	0	455.19	420.47	420.06	1	122.364	0	420.06	1	79.109	9.86003e-248	367.64	1	76.9799	7.98377e-248	365.93	1	67.5458	2.09286e-247	360.83	1	104.885	0	455.19	1	107.433	4.94552e-275	377.88	1	96.6255	0	406.71	1	104.422	0	415.96	1	106.248	0	419.4
Q60662	218	Q60662	Q60662	A-kinase anchor protein 4	Akap4	A-kinase anchor protein 4 OS=Mus musculus OX=10090 GN=Akap4 PE=1 SV=1	1	81.5783	1.11079e-222	355.79	323.97	240.49	0.999908	40.3744	2.27056e-176	317.83	0.999998	57.2844	2.21889e-176	318.13	0.999959	47.3011	1.24781e-176	323.69	1	81.5783	2.95153e-156	308.19	1	79.0912	2.21889e-176	318.13	0.999932	41.6764	1.11079e-222	355.79	0.999999	59.0281	3.44596e-222	348.17	0.999979	46.7947	1.51699e-176	322.15	0.999996	53.7509	2.70391e-156	308.89
Q60662	702	Q60662	Q60662	A-kinase anchor protein 4	Akap4	A-kinase anchor protein 4 OS=Mus musculus OX=10090 GN=Akap4 PE=1 SV=1	1	224.051	1.61392e-301	410.08	369.58	280.97	1	270.659	5.28998e-271	393.1	1	290.95	2.69462e-242	375.03	1	243.853	4.30992e-167	336.95	1	291.412	1.61392e-301	410.08	1	244.272	2.61011e-191	358.01	1	297.199	5.63202e-271	392.51	1	247.964	7.22569e-167	331.42	1	214.279	3.46154e-145	319.64	1	224.051	5.53773e-91	283.88
Q60662	686	Q60662	Q60662	A-kinase anchor protein 4	Akap4	A-kinase anchor protein 4 OS=Mus musculus OX=10090 GN=Akap4 PE=1 SV=1	1	128.365	5.54786e-82	245.88	212.08	216.65	1	75.2595	7.04089e-27	174.2	1	69.0066	3.59846e-27	173.74	1	128.365	2.96637e-55	216.65	1	68.2012	1.40009e-21	168.06	1	118.85	2.71749e-44	208.47	1	79.0017	3.37914e-21	160.04	1	120.546	1.88085e-55	221.85	1	126.563	5.54786e-82	245.88	1	111.636	1.47625e-44	212.18
Q60662	264	Q60662	Q60662	A-kinase anchor protein 4	Akap4	A-kinase anchor protein 4 OS=Mus musculus OX=10090 GN=Akap4 PE=1 SV=1	0.999999	61.2233	3.61671e-209	334.05	286.86	96.46	0.936597	11.7219	9.00273e-70	224.53	0.829654	6.88757	9.88926e-38	179.2	0.999937	42.0129	5.18336e-112	270.05	0.949664	12.7607	1.07503e-69	224.53	0.999999	61.2233	6.28429e-42	159.75	0.999953	43.2082	2.96621e-146	293.22	0.528303	0.524034	0.000967244	71.527	0.527475	0.480093	1.76073e-08	84.515	0.999998	56.8645	3.61671e-209	334.05
Q60662	267	Q60662	Q60662	A-kinase anchor protein 4	Akap4	A-kinase anchor protein 4 OS=Mus musculus OX=10090 GN=Akap4 PE=1 SV=1	1	75.4112	0	447.43	396.16	320.2	1	71.9211	0	423.95	1	72.7918	1.56175e-188	330.26	1	64.4837	0	447.43	0.999999	61.8705	5.42952e-148	301.82	1	71.2992	0	410.18	1	67.0507	1.53785e-187	325.1	1	67.1175	1.35922e-286	382.75	1	71.982	9.54092e-188	318.26	1	75.4112	0	396.8
Q60662	355	Q60662	Q60662	A-kinase anchor protein 4	Akap4	A-kinase anchor protein 4 OS=Mus musculus OX=10090 GN=Akap4 PE=1 SV=1	1	95.997	9.30621e-44	224.67	188.23	224.67	1	92.0287	5.5284e-35	190.5	1	68.4169	8.03695e-30	192.94	1	95.997	9.30621e-44	224.67	0.999912	40.5724	5.01207e-16	159.78	1	90.4146	3.91654e-22	182.35	1	94.6295	3.13821e-22	180.32	0.999538	33.3554	1.86693e-09	135.73	1	64.2289	4.49407e-16	161.22	1	81.3046	2.43767e-35	216.29
Q60662	130	Q60662	Q60662	A-kinase anchor protein 4	Akap4	A-kinase anchor protein 4 OS=Mus musculus OX=10090 GN=Akap4 PE=1 SV=1	0.999976	48.6237	0	432.87	389.55	195.97	0.999762	36.2651	0	432.87	0.999893	42.8361	0	406.49	0.999743	38.2523	6.62957e-286	388.94	0.998799	29.2721	4.06746e-257	373.7	0.999976	48.6237	1.61078e-257	382.32	0.99987	40.5388	0	416.41	0.999853	38.3168	0	419.58	0.999614	34.142	2.78915e-286	396.66	0.999636	34.4048	0	428.17
Q60662	132	Q60662	Q60662	A-kinase anchor protein 4	Akap4	A-kinase anchor protein 4 OS=Mus musculus OX=10090 GN=Akap4 PE=1 SV=1	0.998787	29.1686	2.32606e-231	373.09	344.01	241.51	0.994903	25.4643	7.99709e-62	239.1	0.996792	28.0313	9.98868e-75	247.64	0.99726	25.699	2.09026e-89	269.28	0.99548	23.5848	4.26171e-75	254.4	0.993782	22.1806	2.32606e-231	373.09	0.991586	21.7881	3.8607e-89	265.52	0.978484	17.1119	1.35262e-20	133.71	0.986386	21.7968	1.08096e-74	246.67	0.998787	29.1686	5.32985e-62	241.51
Q60662	134	Q60662	Q60662	A-kinase anchor protein 4	Akap4	A-kinase anchor protein 4 OS=Mus musculus OX=10090 GN=Akap4 PE=1 SV=1	0.998753	29.3481	5.29289e-286	391.63	354.68	178.79	0.996154	24.6629	5.7979e-231	372.18	0.98916	19.6972	1.59676e-257	382.37	0.941307	12.0509	4.87978e-230	360.94	0.998753	29.3481	2.8817e-205	356.41	0.982243	17.0988	5.03192e-104	277.02	0.982323	17.5142	3.77323e-257	374.74	0.984488	18.0258	3.82207e-231	372.7	0.982674	16.3087	5.72959e-89	262.74	0.993043	21.5474	5.29289e-286	391.63
Q60662	135	Q60662	Q60662	A-kinase anchor protein 4	Akap4	A-kinase anchor protein 4 OS=Mus musculus OX=10090 GN=Akap4 PE=1 SV=1	0.999744	37.7974	2.75492e-286	396.72	360.96	124.29	0.997909	27.3882	9.28109e-22	169.85	0.999718	37.8699	5.91714e-104	275.09	0.998948	28.0436	1.52897e-68	241.28	0.998826	29.3481	2.25169e-27	178.79	0.998654	31.1766	1.71434e-44	175.08	0.982919	17.4848	6.7826e-17	145.33	0.996254	25.3295	4.26898e-89	264.66	0.999744	37.7974	2.75492e-286	396.72	0.998966	29.5691	4.85358e-50	221.51
Q60662	491	Q60662	Q60662	A-kinase anchor protein 4	Akap4	A-kinase anchor protein 4 OS=Mus musculus OX=10090 GN=Akap4 PE=1 SV=1	0.815465	7.68864	3.05412e-21	181.26	111.66	168.5	0.641302	5.02563	9.006e-15	181.26	0.815465	7.68864	4.1099e-11	168.5	0	0		NaN	0.631504	4.0144	4.61096e-06	110.44	0.492772	0	0.00160724	61.685	0.696294	4.20849	3.05412e-21	147.49	0.582751	0.533826	1.24368e-06	98	0.491408	1.85691	6.79899e-09	115.45	0.691862	1.35801	0.00267951	79.293
Q60662	749	Q60662	Q60662	A-kinase anchor protein 4	Akap4	A-kinase anchor protein 4 OS=Mus musculus OX=10090 GN=Akap4 PE=1 SV=1	0.802094	6.73924	3.43644e-07	90.867	77.3	60.419	0	0		NaN	0.504056	0.326678	0.0259123	34.885	0	0		NaN	0.466981	0	0.0179363	41.939	0.665382	4.31516	3.43644e-07	90.867	0.39878	0	0.0363226	31.632	0.59188	2.02302	1.57832e-05	83.854	0.802094	6.73924	0.000642065	60.419	0.483882	5.68439	4.80401e-05	75.068
Q60662	762	Q60662	Q60662	A-kinase anchor protein 4	Akap4	A-kinase anchor protein 4 OS=Mus musculus OX=10090 GN=Akap4 PE=1 SV=1	0.516554	1.12235	2.78181e-27	153.48	136.68	118.61	0.469864	1.08735	0.00124231	63.657	0.425844	0	0.00672601	48.18	0.470818	0.37507	3.25417e-05	79.29	0.443284	0	0.000359285	65.775	0.491658	1.00571	2.0727e-07	101.37	0.491848	0.806674	4.63421e-05	83.59	0.516554	1.12235	2.49543e-15	119.89	0.370612	0.461208	0.0472219	26.187	0.515029	1.09299	2.78181e-27	153.48
Q60662	763	Q60662	Q60662	A-kinase anchor protein 4	Akap4	A-kinase anchor protein 4 OS=Mus musculus OX=10090 GN=Akap4 PE=1 SV=1	0.480701	1.2089	7.67949e-16	121.58	106.52	62.647	0	0		NaN	0	0		NaN	0	0		NaN	0.345388	0.385438	2.00011e-05	80.816	0.272308	0	0.0450087	19.756	0	0		NaN					0	0		NaN	0.480701	1.2089	7.67949e-16	121.58
Q60662	253	Q60662	Q60662	A-kinase anchor protein 4	Akap4	A-kinase anchor protein 4 OS=Mus musculus OX=10090 GN=Akap4 PE=1 SV=1	0.778307	5.78955	0.00626904	60.464	36.552	47.281	0.323101	0	0.0295499	42.647	0	0		NaN	0.32532	0	0.00626904	60.464	0.607848	6.60187	0.0346729	41.871	0	0		NaN	0	0		NaN	0	0		NaN	0	0		NaN	0.778307	5.78955	0.0187579	47.281
Q60662	260	Q60662	Q60662	A-kinase anchor protein 4	Akap4	A-kinase anchor protein 4 OS=Mus musculus OX=10090 GN=Akap4 PE=1 SV=1	0.952984	13.0707	3.45403e-111	276.96	253.67	150.06	0.7129	3.95005	3.45403e-111	276.96	0.952984	13.0707	5.66546e-16	150.06	0.751539	0	1.4052e-34	197.4	0.746177	6.16753	1.43471e-43	213.72	0.915237	10.334	7.45213e-16	148.33	0.715537	0.217975	8.44886e-68	235.68	0.912305	10.172	3.64347e-67	237.15	0.907674	9.93883	1.60905e-67	238.89	0.775956	0.475753	1.28677e-26	179.41
Q60662	298	Q60662	Q60662	A-kinase anchor protein 4	Akap4	A-kinase anchor protein 4 OS=Mus musculus OX=10090 GN=Akap4 PE=1 SV=1	1	65.333	8.57048e-30	202.79	168.61	166.61	0.999902	41.5925	0.000770835	104.82	0.999888	40.9035	0.000486151	110.33	0.999974	45.9181	8.57048e-30	202.79	0	0		NaN	0.999997	57.7087	7.46164e-06	135.21	0.999999	61.7847	1.23936e-06	144.33	1	65.333	1.3445e-11	166.61	0.999996	56.4	1.02752e-05	137.73	0.999986	48.7337	1.61035e-05	130.37
Q60662	93	Q60662	Q60662	A-kinase anchor protein 4	Akap4	A-kinase anchor protein 4 OS=Mus musculus OX=10090 GN=Akap4 PE=1 SV=1	0.80404	6.44614	9.47391e-15	181.08	156.06	69.935	0	0		NaN	0	0		NaN	0	0		NaN	0	0		NaN	0.787351	5.68953	9.47391e-15	181.08	0	0		NaN	0.671741	3.11211	2.63055e-10	168.08	0	0		NaN	0.80404	6.44614	0.0104942	69.935
Q60662	506	Q60662	Q60662	A-kinase anchor protein 4	Akap4	A-kinase anchor protein 4 OS=Mus musculus OX=10090 GN=Akap4 PE=1 SV=1	0.999998	56.4759	1.26319e-167	306.94	283.57	187.99	0.999941	42.2898	4.58025e-148	297.85	0.999892	39.6549	2.23123e-98	253.48	0.999998	56.4759	5.17882e-49	240.1	0.999642	34.78	5.32394e-98	245.24	0.999759	36.1779	1.91222e-98	254.33	0.999939	42.1305	7.47989e-71	216.89	0.999998	56.2138	1.26319e-167	306.94	0.999979	46.8692	6.4837e-148	296	0.999439	32.5043	7.64391e-06	151.22
Q60662	73	Q60662	Q60662	A-kinase anchor protein 4	Akap4	A-kinase anchor protein 4 OS=Mus musculus OX=10090 GN=Akap4 PE=1 SV=1	0.965117	15.3252	1.23022e-15	153.21	55.415	153.21	0	0		NaN	0	0		NaN					0	0		NaN	0	0		NaN	0	0		NaN	0	0		NaN	0	0		NaN	0.965117	15.3252	1.23022e-15	153.21
Q60662	613	Q60662	Q60662	A-kinase anchor protein 4	Akap4	A-kinase anchor protein 4 OS=Mus musculus OX=10090 GN=Akap4 PE=1 SV=1	1	84.0564	1.8951e-43	203.89	149.6	129.88	0.999999	62.4983	1.31728e-34	193.59	0.999999	60.9902	1.20189e-05	113.86	1	66.0296	1.8951e-43	203.89	0.999925	41.2541	3.88023e-25	175.16	1	64.1421	0.00150811	91.475	1	84.0564	4.72108e-09	129.88	0.999651	34.5655	0.024939	52.509	1	77.937	0.00059839	93.754	1	69.6378	5.20442e-08	119.76
Q60662	281	Q60662	Q60662	A-kinase anchor protein 4	Akap4	A-kinase anchor protein 4 OS=Mus musculus OX=10090 GN=Akap4 PE=1 SV=1	0.924098	11.405	3.37146e-234	355.75	324.83	234.49	0.778271	4.63417	1.86734e-25	146.92	0.813712	6.78005	1.8607e-188	329.21	0.782957	8.0315	3.37146e-234	355.75	0.893613	9.70068	2.07463e-146	290.52	0.74732	5.27455	7.0024e-112	266.03	0.924098	11.405	2.43473e-149	274.22	0.720924	7.13198	1.15969e-31	155.2	0.764195	7.37893	6.47882e-40	166.96	0.905406	11.2093	3.61671e-209	334.05
Q60662	49	Q60662	Q60662	A-kinase anchor protein 4	Akap4	A-kinase anchor protein 4 OS=Mus musculus OX=10090 GN=Akap4 PE=1 SV=1	0.754924	4.88602	3.33209e-68	241.65	217.06	241.65	0	0		NaN	0	0		NaN																	0.754924	4.88602	3.33209e-68	241.65					0.605563	1.86183	4.57437e-17	157.83
Q60662	185	Q60662	Q60662	A-kinase anchor protein 4	Akap4	A-kinase anchor protein 4 OS=Mus musculus OX=10090 GN=Akap4 PE=1 SV=1	0.663907	2.95648	3.20171e-73	234.51	202.47	140.11	0.597119	1.70884	3.77122e-13	144.76	0.499998	0	4.0914e-09	125.62	0.637359	2.44907	3.20171e-73	234.51	0.663907	2.95648	4.65997e-12	140.11	0.499999	0	6.46772e-06	103.9	0.599926	1.75958	6.41103e-18	147.39	0.579655	1.39601	2.27454e-07	123.43	0	0		NaN	0.611764	1.97488	1.03743e-31	174.47
Q60662	196	Q60662	Q60662	A-kinase anchor protein 4	Akap4	A-kinase anchor protein 4 OS=Mus musculus OX=10090 GN=Akap4 PE=1 SV=1	0.30846	0	4.76891e-08	84.231	76.032	24.459					0.274022	0	0.00159251	50.706	0.30846	0	0.0460398	24.459	0.266114	0	3.3326e-06	65.847	0	0		NaN	0	0		NaN	0.272257	0	4.76891e-08	84.231	0.271389	0	4.76891e-08	84.231	0	0		NaN
Q60662	650	Q60662	Q60662	A-kinase anchor protein 4	Akap4	A-kinase anchor protein 4 OS=Mus musculus OX=10090 GN=Akap4 PE=1 SV=1	1	66.0696	0	410.8	376.59	294.39	0.999484	32.8689	5.72841e-295	400.95	0.999968	48.1875	0	404.84	0.999995	53.4312	5.87263e-294	388.84	0.999944	42.7156	2.40716e-147	310.88	0.999994	52.2104	4.48344e-238	365.07	1	66.0696	9.59943e-213	352.84	0.999938	43.1247	2.85817e-147	309.82	0.998574	28.4524	0	410.8	0.999948	44.814	1.66547e-265	382.25
Q60662	398	Q60662	Q60662	A-kinase anchor protein 4	Akap4	A-kinase anchor protein 4 OS=Mus musculus OX=10090 GN=Akap4 PE=1 SV=1	0.699385	3.67866	8.33921e-26	164.35	140.34	164.35	0	0		NaN					0	0		NaN																					0.699385	3.67866	8.33921e-26	164.35
Q60662	207	Q60662	Q60662	A-kinase anchor protein 4	Akap4	A-kinase anchor protein 4 OS=Mus musculus OX=10090 GN=Akap4 PE=1 SV=1	1	82.6349	0	421.87	382.53	178.06	1	67.0847	3.37608e-247	370.52	1	68.9489	6.72767e-275	375.17	1	76.9796	0	421.87	0.999999	60.8091	3.10922e-303	396.42	1	67.023	5.91612e-274	375.8	0.999999	62.57	8.09281e-269	338.82	1	69.1322	0	404.74	1	82.6349	0	415.96	1	68.1219	0	416.5
Q60662	811	Q60662	Q60662	A-kinase anchor protein 4	Akap4	A-kinase anchor protein 4 OS=Mus musculus OX=10090 GN=Akap4 PE=1 SV=1	0.945988	12.2694	0.0138836	49.423	38.21	47.915	0.928869	10.4805	0.047043	26.365	0.534744	0.763915	0.022083	49.423	0	0		NaN	0	0		NaN	0	0		NaN	0.486683	0.565504	0.033345	42.209	0	0		NaN	0.945988	12.2694	0.0138836	47.915	0	0		NaN
Q60662	579	Q60662	Q60662	A-kinase anchor protein 4	Akap4	A-kinase anchor protein 4 OS=Mus musculus OX=10090 GN=Akap4 PE=1 SV=1	0.514278	4.55476	0.000469935	62.833	47.705	36.923									0.514278	4.55476	0.000469935	62.833									0.413888	0.283322	0.000529703	55.986
Q60662	586	Q60662	Q60662	A-kinase anchor protein 4	Akap4	A-kinase anchor protein 4 OS=Mus musculus OX=10090 GN=Akap4 PE=1 SV=1	0.795858	6.69158	0.000273595	62.028	47.719	37.44					0.795858	6.69158	0.0186458	37.44									0.724286	6.6113	0.000273595	62.028
Q60662	156	Q60662	Q60662	A-kinase anchor protein 4	Akap4	A-kinase anchor protein 4 OS=Mus musculus OX=10090 GN=Akap4 PE=1 SV=1	0.859726	8.22273	1.14039e-15	126.36	119.82	126.36	0	0		NaN	0	0		NaN									0.671846	4.78315	3.08254e-05	86.869					0	0		NaN	0	0		NaN	0.859726	8.22273	1.14039e-15	126.36
Q60662	159	Q60662	Q60662	A-kinase anchor protein 4	Akap4	A-kinase anchor protein 4 OS=Mus musculus OX=10090 GN=Akap4 PE=1 SV=1	0.324187	0.582933	0.0207	68.513	51.624	68.513	0	0		NaN	0	0		NaN									0	0		NaN					0	0		NaN	0	0		NaN	0.324187	0.582933	0.0207	68.513
Q60662	713	Q60662	Q60662	A-kinase anchor protein 4	Akap4	A-kinase anchor protein 4 OS=Mus musculus OX=10090 GN=Akap4 PE=1 SV=1	0.991818	21.1015	3.83564e-17	141.64	127.6	141.64	0	0		NaN	0	0		NaN	0	0		NaN	0.797621	5.62589	8.52394e-05	65.69	0.835112	6.76896	2.61847e-07	72.912	0.877477	8.81509	1.2767e-11	92.469	0	0		NaN	0.852715	7.33522	3.66762e-07	69.075	0.991818	21.1015	3.83564e-17	141.64
Q60662	815	Q60662	Q60662	A-kinase anchor protein 4	Akap4	A-kinase anchor protein 4 OS=Mus musculus OX=10090 GN=Akap4 PE=1 SV=1	0.605966	2.73295	0.00223334	73.273	49.785	73.273	0	0		NaN	0.440061	0	0.0462839	21.913	0	0		NaN	0.605966	2.73295	0.00223334	73.273	0	0		NaN	0	0		NaN	0	0		NaN	0	0		NaN	0	0		NaN
Q60662	256	Q60662	Q60662	A-kinase anchor protein 4	Akap4	A-kinase anchor protein 4 OS=Mus musculus OX=10090 GN=Akap4 PE=1 SV=1	0.460699	6.14118	0.00626904	60.464	36.552	50.029	0.323069	0	0.0295499	42.647	0	0		NaN	0.247142	0	0.00626904	60.464	0.314948	0	0.039142	41.871	0.460699	6.14118	0.0176111	50.029	0	0		NaN	0	0		NaN	0	0		NaN	0.353554	1.70183	0.0208074	47.281
Q60662	320	Q60662	Q60662	A-kinase anchor protein 4	Akap4	A-kinase anchor protein 4 OS=Mus musculus OX=10090 GN=Akap4 PE=1 SV=1	1	69.023	1.00776e-09	141.1	116.21	101.17	1	69.023	0.000772201	101.17	0.997759	27.3202	0.00193387	97.488	0.999994	52.7671	8.20395e-07	122.49	0.585226	1.31241	1.00776e-09	141.1	0.72836	3.87807	4.40617e-08	127.49	0.999909	41.7817	2.51448e-05	100.19	0.714247	3.80768	0.028728	57.806	0.684521	3.22211	0.0193613	59.469	0.999404	32.8198	1.39879e-07	119.38
Q60662	326	Q60662	Q60662	A-kinase anchor protein 4	Akap4	A-kinase anchor protein 4 OS=Mus musculus OX=10090 GN=Akap4 PE=1 SV=1	0.353702	0.872539	0.00240675	56.46	48.193	56.46	0	0		NaN	0	0		NaN	0	0		NaN	0.353702	0.872539	0.00240675	56.46	0	0		NaN	0	0		NaN	0	0		NaN	0	0		NaN	0	0		NaN
Q60662	342	Q60662	Q60662	A-kinase anchor protein 4	Akap4	A-kinase anchor protein 4 OS=Mus musculus OX=10090 GN=Akap4 PE=1 SV=1	0.667753	3.08252	9.23722e-19	137.16	119.57	137.16	0.498365	0	2.63387e-06	85.522	0.667753	3.08252	9.23722e-19	137.16	0.56587	1.73594	9.5379e-05	69.864	0.490637	0	0.00116201	77.593	0.593441	1.65144	0.000355111	87.287	0.546094	1.48112	8.59776e-06	102.62	0.615779	2.06021	6.27951e-07	94.01	0.496138	0	0.000581656	65.231	0.495791	0	0.00589056	59.57
Q60662	626	Q60662	Q60662	A-kinase anchor protein 4	Akap4	A-kinase anchor protein 4 OS=Mus musculus OX=10090 GN=Akap4 PE=1 SV=1	0.578965	1.09253	0.000607282	68.809	55.406	60.518	0.525347	1.53389	0.00240635	68.809	0	0		NaN	0.533224	0	0.0298942	43.308	0.528772	0	0.00243062	59.757	0	0		NaN	0.511794	0	0.00386921	53.683	0.255279	0	0.000607282	62.284	0.535821	0	0.0132218	44.863	0.578965	1.09253	0.00227866	60.518
Q60662	291	Q60662	Q60662	A-kinase anchor protein 4	Akap4	A-kinase anchor protein 4 OS=Mus musculus OX=10090 GN=Akap4 PE=1 SV=1	0.901367	12.9428	6.14646e-07	96.597	84.536	96.597	0	0		NaN	0.901367	12.9428	6.14646e-07	96.597	0	0		NaN	0	0		NaN	0	0		NaN	0	0		NaN	0.489515	0	0.0354467	30.909	0	0		NaN	0	0		NaN
Q60662	647	Q60662	Q60662	A-kinase anchor protein 4	Akap4	A-kinase anchor protein 4 OS=Mus musculus OX=10090 GN=Akap4 PE=1 SV=1	0.869681	9.10285	6.33301e-09	124.86	103.26	112.85	0.685146	3.55978	0.0315893	48.907	0.761786	5.51203	0.0012021	84.689	0.652625	4.74353	2.06347e-07	116.35	0	0		NaN	0.869681	9.10285	5.32782e-06	112.85	0	0		NaN	0	0		NaN	0.697836	4.21631	6.33301e-09	124.86	0.263877	0	0.0477006	20.463
Q60662	215	Q60662	Q60662	A-kinase anchor protein 4	Akap4	A-kinase anchor protein 4 OS=Mus musculus OX=10090 GN=Akap4 PE=1 SV=1	0.629182	0.994695	8.50001e-08	86.814	65.256	53.779	0.359185	0	0.00120248	67.358	0.564407	1.55537	8.50001e-08	86.814	0.362976	0	0.00524678	62.658	0	0		NaN	0.629182	0.994695	5.02765e-05	73.624	0.465384	0	0.0373411	35.748	0.59184	2.84136	2.86245e-05	75.646	0.372783	0	0.045708	32.565	0.439747	0	0.0294516	32.952
Q60662	216	Q60662	Q60662	A-kinase anchor protein 4	Akap4	A-kinase anchor protein 4 OS=Mus musculus OX=10090 GN=Akap4 PE=1 SV=1	0.571956	0	1.01533e-07	84.874	60.336	58.674	0.490172	1.45608	1.01533e-07	84.874	0.403096	1.22033	0.00122531	62.258	0	0		NaN	0	0		NaN	0.306524	0	0.0232849	45.257	0.522196	1.34292	3.84583e-05	75.463	0.571956	0	0.00122531	62.258	0.372783	0	0.0195084	46.663	0.439747	0	0.0294516	32.952
Q60662	499	Q60662	Q60662	A-kinase anchor protein 4	Akap4	A-kinase anchor protein 4 OS=Mus musculus OX=10090 GN=Akap4 PE=1 SV=1	0.843784	7.90432	1.27113e-30	212.02	169.59	189.91	0.643667	4.81839	3.53094e-15	131.03	0.784085	9.90969	9.86433e-05	73.616	0.606131	3.79919	0.000328984	71.608	0.621341	7.28497	3.37582e-06	91.407	0.685507	4.10151	4.55226e-05	83.559	0.80555	6.78805	1.27113e-30	212.02	0.843784	7.90432	3.27369e-22	189.91	0.612725	1.69842	0.0290129	42.454	0.643641	2.5764	1.67563e-11	129.03
Q60662	248	Q60662	Q60662	A-kinase anchor protein 4	Akap4	A-kinase anchor protein 4 OS=Mus musculus OX=10090 GN=Akap4 PE=1 SV=1	0.505293	3.14891	0.00626904	69.704	46.708	65.753	0.505293	3.14891	0.00725391	65.753	0.348011	0	0.035855	36.805	0.355146	1.7247	0.00626904	69.704	0.185887	0	0.0450534	21.006	0.261175	0	0.043456	27.947	0.377631	0	0.0235709	44.258	0	0		NaN	0.301462	0	0.0409761	33.697	0.192685	0	0.0444484	22.01
Q60662	249	Q60662	Q60662	A-kinase anchor protein 4	Akap4	A-kinase anchor protein 4 OS=Mus musculus OX=10090 GN=Akap4 PE=1 SV=1	0.377631	0	0.00725391	65.753	50.991	44.258	0	0		NaN	0.348011	0	0.035855	36.805	0	0		NaN	0.185887	0	0.0450534	21.006	0.261175	0	0.0328658	37.237	0.377631	0	0.00725391	65.753	0	0		NaN	0.301462	0	0.0409761	33.697	0.192685	0	0.0444484	22.01
Q60662	275	Q60662	Q60662	A-kinase anchor protein 4	Akap4	A-kinase anchor protein 4 OS=Mus musculus OX=10090 GN=Akap4 PE=1 SV=1	0.982391	17.7603	8.67733e-70	217.26	190.36	121.07	0.879774	7.91043	3.67675e-29	172.32	0.835488	6.94281	1.55584e-58	202.98	0.894347	8.61546	1.21684e-49	200.13	0.802368	7.62564	1.38562e-13	136.1	0.94027	11.97	8.67733e-70	217.26	0.929057	8.89735	2.47703e-49	197.89	0.919515	9.5392	1.28946e-49	200	0.740788	4.5483	9.49683e-59	208.28	0.982391	17.7603	2.22032e-28	165.17
Q60662	354	Q60662	Q60662	A-kinase anchor protein 4	Akap4	A-kinase anchor protein 4 OS=Mus musculus OX=10090 GN=Akap4 PE=1 SV=1	0.498266	0.0307401	0.0156464	51.798	42.267	51.535					0.498266	0.0307401	0.0156464	51.535	0	0		NaN	0	0		NaN	0.497954	0	0.0194505	51.798	0	0		NaN	0.458969	0	0.0301139	39.657	0	0		NaN	0	0		NaN
Q60662	127	Q60662	Q60662	A-kinase anchor protein 4	Akap4	A-kinase anchor protein 4 OS=Mus musculus OX=10090 GN=Akap4 PE=1 SV=1	0.977053	18.3345	0.00445838	67.864	40.254	63.008	0.743392	4.99653	0.0076341	67.864	0	0		NaN	0	0		NaN	0.865154	10.2365	0.00471492	67.552	0.895285	9.45332	0.0459103	53.342	0.696729	3.58296	0.018938	62.099	0	0		NaN	0.977053	18.3345	0.00445838	63.979	0	0		NaN
Q60662	138	Q60662	Q60662	A-kinase anchor protein 4	Akap4	A-kinase anchor protein 4 OS=Mus musculus OX=10090 GN=Akap4 PE=1 SV=1	0.63255	0.951363	0.0184314	42.863	32.666	42.863	0.306677	1.69808	0.0366334	34.65	0	0		NaN	0	0		NaN	0	0		NaN	0	0		NaN	0.63255	0.951363	0.0184314	42.863	0	0		NaN	0	0		NaN
Q70FJ1	2884	Q70FJ1	Q70FJ1	A-kinase anchor protein 9	Akap9	A-kinase anchor protein 9 OS=Mus musculus OX=10090 GN=Akap9 PE=1 SV=2	0.997242	25.5353	0.0407055	32.305	8.8581	32.305	0	0		NaN	0	0		NaN	0.997242	25.5353	0.0407055	32.305	0	0		NaN	0	0		NaN	0	0		NaN	0	0		NaN	0	0		NaN	0.996405	24.3677	0.0422376	31.138
Q80YU0	82	Q80YU0	Q80YU0	Abhydrolase domain-containing protein 16B	Abhd16b	Protein ABHD16B OS=Mus musculus OX=10090 GN=Abhd16b PE=2 SV=1	1	92.8564	2.19603e-05	128.59	109.27	92.856	1	128.589	2.19603e-05	128.59	1	109.668	0.000326697	109.67	1	118.395	8.96521e-05	118.4	1	50.0528	0.0116188	50.053	1	120.9	7.30218e-05	120.9	1	84.6051	2.92278e-05	127.49	0	0		NaN	1	107.51	0.000396773	107.51	1	92.8564	0.000336678	109.36
Q8CJ27	1564	Q8CJ27	Q8CJ27	Abnormal spindle-like microcephaly-associated protein homolog	Aspm	Abnormal spindle-like microcephaly-associated protein homolog OS=Mus musculus OX=10090 GN=Aspm PE=1 SV=2	1	65.2244	0.00651923	66.692	12.936	65.224	1	56.4315	0.0129998	56.432	1	66.6919	0.00651923	66.692	1	63.8162	0.00800956	63.816					0	0		NaN	1	25.9385	0.0427063	25.938									1	65.2244	0.00727978	65.224
Q8CJ27	1560	Q8CJ27	Q8CJ27	Abnormal spindle-like microcephaly-associated protein homolog	Aspm	Abnormal spindle-like microcephaly-associated protein homolog OS=Mus musculus OX=10090 GN=Aspm PE=1 SV=2	1	65.2244	0.00651923	66.692	12.936	65.224	1	56.4315	0.0129998	56.432	1	66.6919	0.00651923	66.692	1	63.8162	0.00800956	63.816					0	0		NaN	1	25.9385	0.0427063	25.938									1	65.2244	0.00727978	65.224
Q8K298	941	Q8K298	Q8K298	Actin-binding protein anillin	Anln	Anillin OS=Mus musculus OX=10090 GN=Anln PE=1 SV=2	0.691839	7.98402	0.00763324	49.968	19.885	47.104	0.691839	7.98402	0.00959209	47.104	0.547995	2.43076	0.00763324	49.968	0.516004	1.01019	0.0182001	41.139	0.458706	0.552723	0.0227008	41.432	0.496327	0.648831	0.0233882	39.966	0.485403	0.746639	0.019879	42.355	0.361793	1.72118	0.0227008	40.837	0.357381	1.38188	0.0180924	42.181	0.471739	1.20603	0.00981206	46.783
Q8K298	945	Q8K298	Q8K298	Actin-binding protein anillin	Anln	Anillin OS=Mus musculus OX=10090 GN=Anln PE=1 SV=2	0.565363	0.291199	0.00763324	49.968	19.885	33.937	0.511975	0.500822	0.00959209	47.104	0.565363	0.291199	0.00763324	49.968	0.521615	0.676876	0.0182001	41.139	0.508019	0.370388	0.0458935	22.008	0.511952	0.434723	0.0233882	39.966	0.515576	0.500195	0.0342576	33.544	0	0		NaN	0.393327	0.698054	0.0180924	42.181	0.394562	0.633978	0.00981206	46.783
Q8K298	943	Q8K298	Q8K298	Actin-binding protein anillin	Anln	Anillin OS=Mus musculus OX=10090 GN=Anln PE=1 SV=2	0.849176	16.8598	0.00763324	49.968	19.885	35.648	0.497773	0	0.00959209	47.104	0.501447	0	0.00763324	49.968	0.282326	0	0.0377899	33.798	0.849176	16.8598	0.0227008	41.432	0.499741	0	0.0233882	39.966	0.519369	0.920854	0.019879	42.355	0.516647	0.583425	0.0227008	40.837	0.474066	0	0.0180924	42.181	0.483683	0	0.00981206	46.783
Q8K298	951	Q8K298	Q8K298	Actin-binding protein anillin	Anln	Anillin OS=Mus musculus OX=10090 GN=Anln PE=1 SV=2	0.565258	0.291199	0.00763324	49.968	19.885	33.937	0.512061	0.500822	0.00959209	47.104	0.565258	0.291199	0.00763324	49.968	0.521255	0.676876	0.0182001	41.139	0.505051	0.370388	0.0227008	41.432	0.511981	0.434723	0.0233882	39.966	0.515576	0.500195	0.019879	42.355	0.359461	0	0.0227008	40.837	0.307086	0	0.0180924	42.181	0.316981	0	0.00981206	46.783
Q8K298	957	Q8K298	Q8K298	Actin-binding protein anillin	Anln	Anillin OS=Mus musculus OX=10090 GN=Anln PE=1 SV=2	0.521255	0.676876	0.00959209	47.104	20.924	41.139	0.512061	0.500822	0.00959209	47.104	0.510125	0	0.0412413	29.328	0.521255	0.676876	0.0182001	41.139	0.505051	0.370388	0.0227008	41.432	0.511981	0.434723	0.0428288	27.547	0.515576	0.500195	0.019879	42.355	0.359461	0	0.0227008	40.837	0.307086	0	0.0180924	42.181	0.316981	0	0.0474636	21.097
Q8K298	942	Q8K298	Q8K298	Actin-binding protein anillin	Anln	Anillin OS=Mus musculus OX=10090 GN=Anln PE=1 SV=2	0.854774	16.8598	0.00763324	49.968	19.885	35.648	0.495224	0	0.00959209	47.104	0.494599	0	0.00763324	49.968	0.278327	0	0.0377899	33.798	0.854774	16.8598	0.0447873	35.648	0.489224	0	0.0233882	39.966	0.485912	0	0.0376409	33.024	0.42926	0	0.0324518	34.231	0.470321	0	0.0180924	42.181	0.481384	0	0.00981206	46.783
Q8BUZ1	237	Q8BUZ1	Q8BUZ1	Actin-binding Rho-activating protein	Abra	Actin-binding Rho-activating protein OS=Mus musculus OX=10090 GN=Abra PE=1 SV=1	0.999994	52.0524	0.00960055	78.098	25.843	78.098	0	0		NaN	0	0		NaN	0	0		NaN	0.999948	42.8016	0.0243427	68.847	0	0		NaN	0.999994	52.0524	0.00960055	78.098	0	0		NaN	0	0		NaN	0	0		NaN
Q9QY84	270	Q9QY84	Q9QY84	Actin-like protein 7A	Actl7a	Actin-like protein 7A OS=Mus musculus OX=10090 GN=Actl7a PE=1 SV=1	1	74.1589	6.77546e-23	195.92	159.33	195.92									1	74.1589	1.09302e-22	195.92					0.999849	38.608	6.77546e-23	141.13													0	0		NaN
Q9QY84	180	Q9QY84	Q9QY84	Actin-like protein 7A	Actl7a	Actin-like protein 7A OS=Mus musculus OX=10090 GN=Actl7a PE=1 SV=1	0.981824	17.4027	5.53714e-09	122.51	110.07	91.079	0.870583	8.61461	0.00231188	68.97	0.979227	16.8137	4.54342e-06	106.11	0.97468	15.9355	8.80734e-05	93.176	0.928353	11.9224	0.00314161	69.016	0.981547	17.2636	5.53714e-09	122.51	0.962807	14.7047	9.5204e-05	92.38	0.578457	3.06395	0.046316	28.039	0.846445	7.68628	0.034284	53.197	0.981824	17.4027	7.46465e-07	114.9
Q9QY84	2	Q9QY84	Q9QY84	Actin-like protein 7A	Actl7a	Actin-like protein 7A OS=Mus musculus OX=10090 GN=Actl7a PE=1 SV=1	0.999661	34.6969	9.64907e-06	110.37	89.115	110.37																					0.999661	34.6969	9.64907e-06	110.37	0.883111	8.78657	0.0230485	50.498	0	0		NaN
P59999	42	P59999	P59999	Actin-related protein 2/3 complex subunit 4	Arpc4	Actin-related protein 2/3 complex subunit 4 OS=Mus musculus OX=10090 GN=Arpc4 PE=1 SV=3	0.5	0	3.05325e-28	163.8	124.5	163.8	0.5	0	3.05325e-28	161.72	0.5	0	1.35074e-05	97.399	0.5	0	3.39237e-11	163.8	0.498118	0	0.000206095	77.984	0.5	0	2.74653e-05	113.59	0	0		NaN	0.496164	0	0.00718673	55.046	0.489679	0	0.0188241	44.365	0.5	0	4.06282e-11	161.84
P59999	43	P59999	P59999	Actin-related protein 2/3 complex subunit 4	Arpc4	Actin-related protein 2/3 complex subunit 4 OS=Mus musculus OX=10090 GN=Arpc4 PE=1 SV=3	0.5	0	3.05325e-28	163.8	124.5	163.8	0.5	0	3.05325e-28	161.72	0.5	0	1.35074e-05	97.399	0.5	0	3.39237e-11	163.8	0.498118	0	0.000206095	77.984	0.5	0	2.74653e-05	113.59	0	0		NaN	0.496164	0	0.00718673	55.046	0.489679	0	0.0188241	44.365	0.5	0	4.06282e-11	161.84
Q8BXF8	45	Q8BXF8	Q8BXF8	Actin-related protein T3	Actrt3	Actin-related protein T3 OS=Mus musculus OX=10090 GN=Actrt3 PE=1 SV=1	0.998684	31.6075	0.000111135	97.509	81.567	97.509									0.998684	31.6075	0.000111135	97.509									0.199983	0	0.00818124	56.529	0.316138	0	0.000239997	86.006	0	0		NaN	0.998184	30.3743	0.00108254	81.312
Q8BXF8	38	Q8BXF8	Q8BXF8	Actin-related protein T3	Actrt3	Actin-related protein T3 OS=Mus musculus OX=10090 GN=Actrt3 PE=1 SV=1	0.509368	2.62573	4.99189e-05	97.346	83.615	97.346	0.486067	2.41517	0.000136481	87.952	0.509368	2.62573	4.99189e-05	97.346	0.208948	0	0.00335028	65.25					0.35529	0	9.90874e-05	91.767	0.199983	0	0.00818124	56.529	0.316138	0	0.000239997	86.006	0	0		NaN
Q8BXF8	42	Q8BXF8	Q8BXF8	Actin-related protein T3	Actrt3	Actin-related protein T3 OS=Mus musculus OX=10090 GN=Actrt3 PE=1 SV=1	0.35529	0	9.90874e-05	91.767	77.895	91.767									0.208948	0	0.00335028	65.25					0.35529	0	9.90874e-05	91.767	0.199983	0	0.00818124	56.529	0.316138	0	0.000239997	86.006	0	0		NaN	0.351459	0	0.0107003	60.521
Q8BXF8	44	Q8BXF8	Q8BXF8	Actin-related protein T3	Actrt3	Actin-related protein T3 OS=Mus musculus OX=10090 GN=Actrt3 PE=1 SV=1	0.208948	0	0.00335028	65.25	56.04	65.25									0.208948	0	0.00335028	65.25									0.199983	0	0.00818124	56.529					0	0		NaN
Q8BXF8	41	Q8BXF8	Q8BXF8	Actin-related protein T3	Actrt3	Actin-related protein T3 OS=Mus musculus OX=10090 GN=Actrt3 PE=1 SV=1	0.208948	0	0.00335028	65.25	56.04	65.25									0.208948	0	0.00335028	65.25									0.199983	0	0.00818124	56.529					0	0		NaN
P63268;P68033;P62737	301;302;302	P63268	P63268	Actin, gamma-enteric smooth muscle;Actin, alpha cardiac muscle 1;Actin, aortic smooth muscle	Actg2;Actc1;Acta2	Actin, gamma-enteric smooth muscle OS=Mus musculus OX=10090 GN=Actg2 PE=1 SV=1;Actin, alpha cardiac muscle 1 OS=Mus musculus OX=10090 GN=Actc1 PE=1 SV=1;Actin, aortic smooth muscle OS=Mus musculus OX=10090 GN=Acta2 PE=1 SV=1	0.458789	1.38667	0.006307	55.881	30.373	18.544	0.414621	0	0.006307	55.881	0	0		NaN	0	0		NaN	0	0		NaN	0.414529	0	0.0313909	35.016	0.458789	1.38667	0.0462077	18.544	0	0		NaN	0	0		NaN
P63268;P68033;P62737	304;305;305	P63268	P63268	Actin, gamma-enteric smooth muscle;Actin, alpha cardiac muscle 1;Actin, aortic smooth muscle	Actg2;Actc1;Acta2	Actin, gamma-enteric smooth muscle OS=Mus musculus OX=10090 GN=Actg2 PE=1 SV=1;Actin, alpha cardiac muscle 1 OS=Mus musculus OX=10090 GN=Actc1 PE=1 SV=1;Actin, aortic smooth muscle OS=Mus musculus OX=10090 GN=Acta2 PE=1 SV=1	0.441902	0	0.006307	55.881	30.373	55.881	0.441902	0	0.006307	55.881	0	0		NaN	0	0		NaN	0	0		NaN	0.433504	0	0.0313909	35.016	0	0		NaN	0	0		NaN	0	0		NaN
P63268;P68033;P62737	305;306;306	P63268	P63268	Actin, gamma-enteric smooth muscle;Actin, alpha cardiac muscle 1;Actin, aortic smooth muscle	Actg2;Actc1;Acta2	Actin, gamma-enteric smooth muscle OS=Mus musculus OX=10090 GN=Actg2 PE=1 SV=1;Actin, alpha cardiac muscle 1 OS=Mus musculus OX=10090 GN=Actc1 PE=1 SV=1;Actin, aortic smooth muscle OS=Mus musculus OX=10090 GN=Acta2 PE=1 SV=1	0.433734	0	0.006307	55.881	30.373	55.881	0.433734	0	0.006307	55.881	0	0		NaN	0	0		NaN	0	0		NaN	0.427674	0	0.0313909	35.016	0	0		NaN	0	0		NaN	0	0		NaN
P63268;P68033;P62737	312;313;313	P63268	P63268	Actin, gamma-enteric smooth muscle;Actin, alpha cardiac muscle 1;Actin, aortic smooth muscle	Actg2;Actc1;Acta2	Actin, gamma-enteric smooth muscle OS=Mus musculus OX=10090 GN=Actg2 PE=1 SV=1;Actin, alpha cardiac muscle 1 OS=Mus musculus OX=10090 GN=Actc1 PE=1 SV=1;Actin, aortic smooth muscle OS=Mus musculus OX=10090 GN=Acta2 PE=1 SV=1	0.370214	0.412271	0.006307	55.881	30.373	55.881	0.370214	0.412271	0.006307	55.881	0	0		NaN	0	0		NaN	0	0		NaN	0.346422	0.318868	0.0313909	35.016	0.308787	0.228323	0.0462077	18.544	0	0		NaN	0	0		NaN
P31786	2	P31786	P31786	Acyl-CoA-binding protein	Dbi	Acyl-CoA-binding protein OS=Mus musculus OX=10090 GN=Dbi PE=1 SV=2	1	70.6761	0.00193536	101.64	84.972	101.64													1	70.6761	0.00193536	101.64
Q9DBS4	196	Q9DBS4	Q9DBS4	Acyl-coenzyme A oxidase-like protein	Acoxl	Acyl-coenzyme A oxidase-like protein OS=Mus musculus OX=10090 GN=Acoxl PE=1 SV=1	0.623825	5.21084	0.0374943	35.421	13.012	35.421	0	0		NaN	0	0		NaN	0	0		NaN	0	0		NaN	0.623825	5.21084	0.0374943	35.421					0	0		NaN
Q8R146	187	Q8R146	Q8R146	Acylamino-acid-releasing enzyme	Apeh	Acylamino-acid-releasing enzyme OS=Mus musculus OX=10090 GN=Apeh PE=1 SV=3	1	78.6176	5.05511e-98	285.43	248.42	251.05	1	67.7109	2.34306e-97	276.1	1	65.5667	9.74881e-98	283.05	0.999997	55.0152	2.67781e-82	259.53	0.999916	40.7727	6.93389e-34	208.39	1	78.6176	2.82142e-68	251.05	1	65.2587	2.25984e-82	261.74	0.999995	52.7232	1.4514e-69	201.3	0.868255	8.55817	0.0389719	45.237	1	67.9505	5.05511e-98	285.43
P56376	93	P56376	P56376	Acylphosphatase-1	Acyp1	Acylphosphatase-1 OS=Mus musculus OX=10090 GN=Acyp1 PE=1 SV=2	1	77.7513	2.98314e-51	233.28	194.53	233.28	0.999946	44.2423	2.01359e-16	161.49	0.999884	40.312	2.58442e-08	153.24	1	71.2112	7.91242e-31	214.45					0.999996	56.6276	3.39602e-22	192.65	1	71.1325	6.38818e-40	221.59					0.999713	37.6615	5.53501e-32	167.55	1	77.7513	2.98314e-51	233.28
P08030	55	P08030	P08030	Adenine phosphoribosyltransferase	Aprt	Adenine phosphoribosyltransferase OS=Mus musculus OX=10090 GN=Aprt PE=1 SV=2	0.999421	35.4167	4.65616e-13	158.78	139.1	158.78	0.999421	35.4167	4.65616e-13	158.78	0.992942	22.2388	3.29665e-08	128.12	0	0		NaN	0.948697	14.5113	0.000329143	90.193	0.983661	22.0717	2.62834e-05	101.71	0.979037	20.0726	8.65998e-05	99.414	0	0		NaN	0	0		NaN	0	0		NaN
Q60614	308	Q60614	Q60614	Adenosine receptor A2b	Adora2b	Adenosine receptor A2b OS=Mus musculus OX=10090 GN=Adora2b PE=2 SV=2	1	35.3031	0.0259023	56.493	20.201	35.303	0	0		NaN	1	33.2652	0.042253	33.265	0	0		NaN	1	29.7328	0.0259023	56.493	0	0		NaN	1	29.7328	0.0461744	29.733	0	0		NaN	0	0		NaN	1	35.3031	0.0395385	35.303
Q8VHH7	66	Q8VHH7	Q8VHH7	Adenylate cyclase type 3	Adcy3	Adenylate cyclase type 3 OS=Mus musculus OX=10090 GN=Adcy3 PE=1 SV=2	0.366674	0	0.0399929	27.947	14.216	27.947																	0.366674	0	0.0399929	27.947
Q8VHH7	69	Q8VHH7	Q8VHH7	Adenylate cyclase type 3	Adcy3	Adenylate cyclase type 3 OS=Mus musculus OX=10090 GN=Adcy3 PE=1 SV=2	0.366562	0	0.0399929	27.947	14.216	27.947																	0.366562	0	0.0399929	27.947
Q91WF3	422	Q91WF3	Q91WF3	Adenylate cyclase type 4	Adcy4	Adenylate cyclase type 4 OS=Mus musculus OX=10090 GN=Adcy4 PE=1 SV=1	0.878558	8.52176	0.0412738	24.287	5.5028	24.287									0.878558	8.52176	0.0412738	24.287
Q32M07	80	Q32M07	Q32M07	Adenylate kinase 8	Ak8	Adenylate kinase 8 OS=Mus musculus OX=10090 GN=Ak8 PE=1 SV=1	0.979779	16.9547	0.0215361	39.63	18.326	39.63	0.934856	11.5052	0.0351137	34.044	0	0		NaN									0.966001	14.6941	0.0445725	28.738					0.979779	16.9547	0.0215361	39.63	0	0		NaN	0.95286	13.0996	0.0438375	29.609
Q9R0Y5	86	Q9R0Y5	Q9R0Y5	Adenylate kinase isoenzyme 1	Ak1	Adenylate kinase isoenzyme 1 OS=Mus musculus OX=10090 GN=Ak1 PE=1 SV=1	0.999943	42.4476	6.21112e-129	311.69	254.04	266.15	0.999891	39.6373	7.38107e-94	281.65	0.998733	28.9672	8.62067e-111	299.17	0.999832	37.7519	6.21112e-129	311.69	0.999943	42.4476	8.33992e-79	266.15	0.999589	33.8627	7.38107e-94	281.65	0.999832	37.7499	5.62659e-79	268.61	0.998313	27.7215	1.65927e-64	250.17	0.998227	27.5061	3.18423e-40	226.24	0.999545	33.4219	3.96204e-110	288
Q9R0Y5	87	Q9R0Y5	Q9R0Y5	Adenylate kinase isoenzyme 1	Ak1	Adenylate kinase isoenzyme 1 OS=Mus musculus OX=10090 GN=Ak1 PE=1 SV=1	0.666665	0	0.00577408	69.349	59.691	69.349									0.387419	0.695792	0.0397269	47.288									0.666637	0	0.00577408	56.094					0	0		NaN	0.666665	0	0.0125037	69.349
Q9R0Y5	38	Q9R0Y5	Q9R0Y5	Adenylate kinase isoenzyme 1	Ak1	Adenylate kinase isoenzyme 1 OS=Mus musculus OX=10090 GN=Ak1 PE=1 SV=1	0.92696	11.0657	8.69235e-15	180.7	167.56	165.02	0.903891	9.75132	3.04255e-10	163.7	0.907684	9.92721	1.55173e-14	174.95	0.848486	7.48687	5.43425e-08	156.49	0.838818	7.16368	1.23188e-07	152.71	0.839653	7.22753	4.63135e-12	173.58	0.92696	11.0657	2.64382e-10	165.02	0.907468	9.91546	8.69235e-15	180.7	0.848168	7.60296	1.61535e-10	168.41	0.76854	5.22489	2.492e-11	172.91
Q9R0Y5	85	Q9R0Y5	Q9R0Y5	Adenylate kinase isoenzyme 1	Ak1	Adenylate kinase isoenzyme 1 OS=Mus musculus OX=10090 GN=Ak1 PE=1 SV=1	0.666665	0	0.00577408	69.349	59.691	69.349																					0.666637	0	0.00577408	56.094					0	0		NaN	0.666665	0	0.0125037	69.349
Q8BVU5	347	Q8BVU5	Q8BVU5	ADP-ribose pyrophosphatase, mitochondrial	Nudt9	ADP-ribose pyrophosphatase, mitochondrial OS=Mus musculus OX=10090 GN=Nudt9 PE=1 SV=1	0.999971	45.7148	0.00081336	79.511	67.865	79.511													0.999855	40.5453	0.00081336	67.274									0.999971	45.7148	0.00193608	79.511
P61213	143	P61213	P61213	ADP-ribosylation factor-like protein 4A	Arl4a	ADP-ribosylation factor-like protein 4A OS=Mus musculus OX=10090 GN=Arl4a PE=2 SV=1	0.999989	49.5936	8.90085e-19	191.31	156.56	183.08	0.999953	43.2449	1.49484e-08	167.84	0.999968	47.2987	2.12633e-06	157.74	0.999989	49.5936	4.6416e-13	183.08					0.999987	50.927	6.25315e-06	154.36	0	0		NaN					0	0		NaN	0.999987	49.2714	8.90085e-19	191.31
Q3V132	54	Q3V132	Q3V132	ADP/ATP translocase 4;ADP/ATP translocase 4, N-terminally processed	Slc25a31	ADP/ATP translocase 4 OS=Mus musculus OX=10090 GN=Slc25a31 PE=1 SV=1	0.499807	0	4.11164e-16	140.63	120.19	140.63	0.49934	0	1.00784e-05	102.48	0.499786	0	4.11164e-16	137.19	0.499807	0	4.45184e-10	140.63	0	0		NaN					0.495693	0	8.23402e-05	99.407	0	0		NaN	0	0		NaN
Q3V132	55	Q3V132	Q3V132	ADP/ATP translocase 4;ADP/ATP translocase 4, N-terminally processed	Slc25a31	ADP/ATP translocase 4 OS=Mus musculus OX=10090 GN=Slc25a31 PE=1 SV=1	0.832215	7.01297	1.52916e-16	165.1	139.74	150.94	0.49934	0	1.00784e-05	102.48	0.819224	6.58422	1.52916e-16	165.1	0.499807	0	4.45184e-10	140.63	0	0		NaN	0.832215	7.01297	2.38405e-12	150.94	0.495693	0	8.23402e-05	99.407	0	0		NaN	0	0		NaN
Q99K67	863	Q99K67	Q99K67	Alpha-aminoadipic semialdehyde synthase, mitochondrial;Lysine ketoglutarate reductase;Saccharopine dehydrogenase	Aass	Alpha-aminoadipic semialdehyde synthase, mitochondrial OS=Mus musculus OX=10090 GN=Aass PE=1 SV=1	0.997063	29.1034	0.0180825	52.318	10.146	52.318	0.997063	29.1034	0.0180825	52.318	0	0		NaN	0	0		NaN	0	0		NaN									0	0		NaN
P70277	67	P70277	P70277	Alpha-N-acetylgalactosaminide alpha-2,6-sialyltransferase 2	St6galnac2	Alpha-N-acetylgalactosaminide alpha-2,6-sialyltransferase 2 OS=Mus musculus OX=10090 GN=St6galnac2 PE=1 SV=2	0.68345	1.44363	0.0226066	60.628	1.4436	60.628	0.68345	1.44363	0.0226066	60.628	0	0		NaN	0	0		NaN	0	0		NaN	0	0		NaN	0	0		NaN	0	0		NaN
Q9CXB8	1224	Q9CXB8	Q9CXB8	Alpha-protein kinase 1	Alpk1	Alpha-protein kinase 1 OS=Mus musculus OX=10090 GN=Alpk1 PE=2 SV=2	0.999999	61.7216	1.73354e-11	159.52	98.408	159.52	0.999999	61.7216	1.73354e-11	159.52	0.999995	55.267	3.57934e-06	137.8	0.99991	42.4684	1.93736e-08	151.54	0.998938	32.4579	5.81459e-05	123.38	0.999989	52.5374	3.43359e-08	145.43	0.999339	32.8112	9.40522e-05	118.13	0.996707	24.1254	0.000747219	92.935	0.99996	47.0995	0.000389536	109.1	0.999992	53.8383	2.00384e-05	128.96
Q9CXB8	1229	Q9CXB8	Q9CXB8	Alpha-protein kinase 1	Alpk1	Alpha-protein kinase 1 OS=Mus musculus OX=10090 GN=Alpk1 PE=2 SV=2	0.842256	6.58353	0.000389536	109.1	71.74	35.541									0	0		NaN													0.842256	6.58353	0.0119076	51.546	0.528749	1.49491	0.000389536	109.1
Q9CXB8	1221	Q9CXB8	Q9CXB8	Alpha-protein kinase 1	Alpk1	Alpha-protein kinase 1 OS=Mus musculus OX=10090 GN=Alpk1 PE=2 SV=2	0.999979	48.4029	1.73354e-11	159.52	98.408	159.52	0.999979	48.4029	1.73354e-11	159.52	0.999929	43.0796	3.57934e-06	137.8	0.999686	36.7992	1.93736e-08	151.54	0.93303	14.0204	5.81459e-05	123.38	0.999801	39.5613	3.43359e-08	145.43	0.999595	35.5493	9.40522e-05	118.13	0.8117	8.36832	0.000747219	92.935	0.998973	32.6517	0.000593796	101.62	0.999903	42.6224	2.00384e-05	128.96
Q8K4E0	152	Q8K4E0	Q8K4E0	Alstrom syndrome protein 1 homolog	Alms1	Alstrom syndrome protein 1 homolog OS=Mus musculus OX=10090 GN=Alms1 PE=1 SV=2	0.826066	7.69049	4.23471e-05	91.657	72.333	91.657													0.32195	0	0.0375431	37.525																	0.826066	7.69049	4.23471e-05	91.657
Q8K4E0	701	Q8K4E0	Q8K4E0	Alstrom syndrome protein 1 homolog	Alms1	Alstrom syndrome protein 1 homolog OS=Mus musculus OX=10090 GN=Alms1 PE=1 SV=2	0.222694	0.503644	5.62819e-05	77.693	69.506	77.693	0	0		NaN	0.222694	0.503644	5.62819e-05	77.693													0	0		NaN									0	0		NaN
Q8K4E0	1684	Q8K4E0	Q8K4E0	Alstrom syndrome protein 1 homolog	Alms1	Alstrom syndrome protein 1 homolog OS=Mus musculus OX=10090 GN=Alms1 PE=1 SV=2	0.999508	33.0768	3.21162e-68	249.26	226.72	204.21	0.999238	31.1753	5.82463e-34	209.25	0.999508	33.0768	9.82865e-34	204.21	0.996948	25.1412	3.21162e-68	249.26	0.944902	12.3425	1.51836e-43	220.1	0.997042	25.2775	6.67885e-26	194.7	0.998941	29.7451	1.93137e-43	217.17	0.983997	17.8878	9.45566e-19	174.04	0.989594	19.7818	4.84154e-19	180.86	0.998633	28.6371	1.12642e-13	171.07
Q8K4E0	430	Q8K4E0	Q8K4E0	Alstrom syndrome protein 1 homolog	Alms1	Alstrom syndrome protein 1 homolog OS=Mus musculus OX=10090 GN=Alms1 PE=1 SV=2	0.792458	6.44015	0.00177379	57.919	40.124	57.919									0.792458	6.44015	0.00177379	57.919									0.782716	10.9468	0.0104554	43.622	0.419642	0	0.0109067	40.254
Q8K4E0	1256	Q8K4E0	Q8K4E0	Alstrom syndrome protein 1 homolog	Alms1	Alstrom syndrome protein 1 homolog OS=Mus musculus OX=10090 GN=Alms1 PE=1 SV=2	0.638419	2.46905	3.09431e-22	193.51	169.01	141.13	0.499874	0	5.48005e-06	131.45	0.499937	0	4.59153e-08	148.41	0.499971	0	5.00506e-06	132.64					0.499999	0	3.09431e-22	193.51	0.638419	2.46905	5.08425e-16	179.65	0.482447	0	0.016069	55.546					0.498863	0	0.000503135	100.77
Q8K4E0	1257	Q8K4E0	Q8K4E0	Alstrom syndrome protein 1 homolog	Alms1	Alstrom syndrome protein 1 homolog OS=Mus musculus OX=10090 GN=Alms1 PE=1 SV=2	0.971707	15.3586	1.57155e-30	212.35	187.22	170.42	0.971707	15.3586	6.85578e-12	170.42	0.499937	0	4.59153e-08	148.41	0.79393	5.85766	1.57155e-30	212.35					0.499999	0	3.09431e-22	193.51	0.499994	0	5.08425e-16	179.65	0.482447	0	0.016069	55.546					0.498863	0	0.000503135	100.77
Q8K4E0	891	Q8K4E0	Q8K4E0	Alstrom syndrome protein 1 homolog	Alms1	Alstrom syndrome protein 1 homolog OS=Mus musculus OX=10090 GN=Alms1 PE=1 SV=2	0.755093	5.38061	6.4308e-97	252.4	224.69	179.58									0.561595	1.57049	6.4308e-97	252.4	0.545277	1.34091	3.18966e-58	202.95	0.474279	0	1.03087e-58	212.18	0.47083	0	1.57213e-82	234.04	0.538128	1.24498	9.99065e-38	178.32	0.755093	5.38061	8.69228e-38	179.58	0.450734	0	2.9539e-11	130.71
Q8K4E0	893	Q8K4E0	Q8K4E0	Alstrom syndrome protein 1 homolog	Alms1	Alstrom syndrome protein 1 homolog OS=Mus musculus OX=10090 GN=Alms1 PE=1 SV=2	0.83449	7.35197	1.57213e-82	234.04	214.72	200.29	0.83449	7.35197	2.31347e-49	200.29	0.778501	5.7851	9.2658e-49	194.24	0.754633	5.56081	3.18925e-20	147.22	0.485454	0	1.11308e-09	124.09	0.772211	5.44906	1.03087e-58	212.18	0.76801	5.82922	1.57213e-82	234.04	0.453272	0	1.80565e-05	95.646	0.81304	7.01786	1.63033e-09	120.93	0.756181	7.33513	1.62168e-48	188.19
Q8K4E0	1470	Q8K4E0	Q8K4E0	Alstrom syndrome protein 1 homolog	Alms1	Alstrom syndrome protein 1 homolog OS=Mus musculus OX=10090 GN=Alms1 PE=1 SV=2	0.834571	7.75626	3.67851e-29	190.11	161.56	190.11																									0.834571	7.75626	3.67851e-29	190.11	0.636838	4.78422	1.36728e-07	126.77
Q8K4E0	401	Q8K4E0	Q8K4E0	Alstrom syndrome protein 1 homolog	Alms1	Alstrom syndrome protein 1 homolog OS=Mus musculus OX=10090 GN=Alms1 PE=1 SV=2	0.967607	16.444	7.24228e-06	101.93	64.309	101.93	0	0		NaN	0	0		NaN					0	0		NaN	0	0		NaN									0.967607	16.444	7.24228e-06	101.93
Q8K4E0	1731	Q8K4E0	Q8K4E0	Alstrom syndrome protein 1 homolog	Alms1	Alstrom syndrome protein 1 homolog OS=Mus musculus OX=10090 GN=Alms1 PE=1 SV=2	1	180.1	1.58144e-43	220.34	191.44	220.34	1	162.884	1.26062e-25	188.84	1	176.239	9.25232e-34	205.65	1	170.517	6.49989e-27	201.61	0.999998	56.7513	0.017514	62.475	0.999996	54.1297	0.0248837	58.164	1	157.444	3.20957e-19	183.56									1	180.1	1.58144e-43	220.34
Q8K4E0	474	Q8K4E0	Q8K4E0	Alstrom syndrome protein 1 homolog	Alms1	Alstrom syndrome protein 1 homolog OS=Mus musculus OX=10090 GN=Alms1 PE=1 SV=2	0.451227	1.65495	0.00829611	58.035	40.172	58.035	0.451227	1.65495	0.00829611	58.035									0	0		NaN
Q8K4E0	992	Q8K4E0	Q8K4E0	Alstrom syndrome protein 1 homolog	Alms1	Alstrom syndrome protein 1 homolog OS=Mus musculus OX=10090 GN=Alms1 PE=1 SV=2	0.847849	5.96052	2.77423e-12	155.2	122.92	133.71					0	0		NaN	0.814833	6.79073	2.77423e-12	155.2					0.584957	0	0.000786111	87.932	0.847849	5.96052	2.60077e-09	133.71	0	0		NaN
Q8K4E0	994	Q8K4E0	Q8K4E0	Alstrom syndrome protein 1 homolog	Alms1	Alstrom syndrome protein 1 homolog OS=Mus musculus OX=10090 GN=Alms1 PE=1 SV=2	0.973535	17.5793	1.45351e-103	281.09	246.82	236.67	0.973535	17.5793	5.69779e-61	236.67	0.723786	5.963	2.11595e-16	170.09	0.894693	10.5962	7.86854e-23	186.15	0.455645	0	0.000247296	101	0.962333	16.1655	6.09527e-39	209.23	0.735978	3.65684	4.0154e-12	152.64	0.756068	6.00363	1.02005e-16	171	0.412853	0	0.000936686	90.758	0.951429	12.9659	1.45351e-103	281.09
Q8K4E0	996	Q8K4E0	Q8K4E0	Alstrom syndrome protein 1 homolog	Alms1	Alstrom syndrome protein 1 homolog OS=Mus musculus OX=10090 GN=Alms1 PE=1 SV=2	0.36844	0	0.00298153	76.015	55.647	76.015					0	0		NaN					0.36844	0	0.00298153	76.015	0	0		NaN					0	0		NaN
Q8K4E0	1004	Q8K4E0	Q8K4E0	Alstrom syndrome protein 1 homolog	Alms1	Alstrom syndrome protein 1 homolog OS=Mus musculus OX=10090 GN=Alms1 PE=1 SV=2	0.990327	20.1039	3.7617e-05	129.93	101.96	129.93	0	0		NaN									0	0		NaN	0	0		NaN	0	0		NaN	0.878412	8.58906	0.000202532	121.31	0.990327	20.1039	3.7617e-05	129.93
Q8K4E0	764	Q8K4E0	Q8K4E0	Alstrom syndrome protein 1 homolog	Alms1	Alstrom syndrome protein 1 homolog OS=Mus musculus OX=10090 GN=Alms1 PE=1 SV=2	0.803084	8.12172	0.00071934	109.44	65.451	109.44	0	0		NaN									0	0		NaN					0.803084	8.12172	0.00071934	109.44					0	0		NaN
Q8K4E0	765	Q8K4E0	Q8K4E0	Alstrom syndrome protein 1 homolog	Alms1	Alstrom syndrome protein 1 homolog OS=Mus musculus OX=10090 GN=Alms1 PE=1 SV=2	0.567692	2.66844	6.25489e-07	99.941	59.466	99.941	0	0		NaN					0.567692	2.66844	6.25489e-07	99.941	0	0		NaN													0	0		NaN
Q8K4E0	766	Q8K4E0	Q8K4E0	Alstrom syndrome protein 1 homolog	Alms1	Alstrom syndrome protein 1 homolog OS=Mus musculus OX=10090 GN=Alms1 PE=1 SV=2	0.786169	5.26755	0.00071934	109.44	65.451	109.44	0	0		NaN									0	0		NaN					0.786169	5.26755	0.00071934	109.44					0	0		NaN
Q8K4E0	173	Q8K4E0	Q8K4E0	Alstrom syndrome protein 1 homolog	Alms1	Alstrom syndrome protein 1 homolog OS=Mus musculus OX=10090 GN=Alms1 PE=1 SV=2	0.887418	8.9755	1.4679e-05	102.21	84.213	85.801	0	0		NaN	0.809214	6.28612	1.4679e-05	102.21	0.499985	0	0.00185792	100.62					0.887418	8.9755	0.000563712	85.801	0.497262	0	0.0317805	51.645	0	0		NaN	0	0		NaN
Q8K4E0	894	Q8K4E0	Q8K4E0	Alstrom syndrome protein 1 homolog	Alms1	Alstrom syndrome protein 1 homolog OS=Mus musculus OX=10090 GN=Alms1 PE=1 SV=2	0.485454	0	1.11308e-09	124.09	109	124.09													0.485454	0	1.11308e-09	124.09	0.34211	0	0.00516204	53.585					0.453272	0	1.80565e-05	95.646
Q8K4E0	1471	Q8K4E0	Q8K4E0	Alstrom syndrome protein 1 homolog	Alms1	Alstrom syndrome protein 1 homolog OS=Mus musculus OX=10090 GN=Alms1 PE=1 SV=2	0.503063	1.70018	0.0049815	84.107	71.589	84.107																									0.503063	1.70018	0.0049815	84.107	0	0		NaN
Q8K4E0	993	Q8K4E0	Q8K4E0	Alstrom syndrome protein 1 homolog	Alms1	Alstrom syndrome protein 1 homolog OS=Mus musculus OX=10090 GN=Alms1 PE=1 SV=2	0.767787	3.05861	5.22555e-32	202.22	166.59	87.932	0.620497	2.41494	5.22555e-32	202.22	0.466502	0	1.278e-06	120.15	0.673725	0.936623	0.000558407	93.5	0.455645	0	0.000247296	101	0.767787	3.05861	6.13281e-06	97.797	0.412854	0	8.41374e-08	119.18	0.438178	0.443507	0.0381919	32.797	0.412853	0	0.000936686	90.758	0.765319	5.26563	2.52958e-07	119.56
Q8K4E0	171	Q8K4E0	Q8K4E0	Alstrom syndrome protein 1 homolog	Alms1	Alstrom syndrome protein 1 homolog OS=Mus musculus OX=10090 GN=Alms1 PE=1 SV=2	0.499985	0	0.00185792	100.62	82.827	100.62	0	0		NaN					0.499985	0	0.00185792	100.62									0.497262	0	0.0317805	51.645	0	0		NaN	0	0		NaN
Q8K4E0	708	Q8K4E0	Q8K4E0	Alstrom syndrome protein 1 homolog	Alms1	Alstrom syndrome protein 1 homolog OS=Mus musculus OX=10090 GN=Alms1 PE=1 SV=2	0.219608	0.283202	0.000786523	69.435	61.247	69.435	0	0		NaN																	0	0		NaN	0.219608	0.283202	0.000786523	69.435					0	0		NaN
O55189	240	O55189	O55189	Ameloblastin	Ambn	Ameloblastin OS=Mus musculus OX=10090 GN=Ambn PE=2 SV=1	0.731822	2.39688	0.0412895	29.892	13.769	29.892									0.731822	2.39688	0.0412895	29.892
G3UZ78	1180	G3UZ78	G3UZ78	Androglobin	Adgb	Androglobin OS=Mus musculus OX=10090 GN=Adgb PE=1 SV=1	0.249995	0	0.0031562	70.99	46.703	70.99	0	0		NaN	0	0		NaN	0	0		NaN	0	0		NaN	0	0		NaN	0	0		NaN					0.249836	0	0.026796	39.237	0.249995	0	0.0031562	70.99
G3UZ78	1181	G3UZ78	G3UZ78	Androglobin	Adgb	Androglobin OS=Mus musculus OX=10090 GN=Adgb PE=1 SV=1	0.249995	0	0.0031562	70.99	46.703	70.99	0	0		NaN	0	0		NaN	0	0		NaN	0	0		NaN	0	0		NaN	0	0		NaN					0.249836	0	0.026796	39.237	0.249995	0	0.0031562	70.99
G3UZ78	1183	G3UZ78	G3UZ78	Androglobin	Adgb	Androglobin OS=Mus musculus OX=10090 GN=Adgb PE=1 SV=1	0.427857	0	0.0031562	70.99	46.703	69.922	0	0		NaN	0	0		NaN	0	0		NaN	0	0		NaN	0	0		NaN	0	0		NaN	0.427857	0	0.00359193	69.922	0.25839	0	0.0247909	40.381	0.249995	0	0.0031562	70.99
G3UZ78	1184	G3UZ78	G3UZ78	Androglobin	Adgb	Androglobin OS=Mus musculus OX=10090 GN=Adgb PE=1 SV=1	0.427857	0	0.0031562	70.99	46.703	69.922	0	0		NaN	0	0		NaN	0	0		NaN	0	0		NaN	0	0		NaN	0	0		NaN	0.427857	0	0.00359193	69.922	0.25839	0	0.0247909	40.381	0.249995	0	0.0031562	70.99
G3UZ78	616	G3UZ78	G3UZ78	Androglobin	Adgb	Androglobin OS=Mus musculus OX=10090 GN=Adgb PE=1 SV=1	0.999791	38.4025	1.77944e-16	139.54	109.46	139.54					0	0		NaN					0	0		NaN	0.999791	38.4025	1.77944e-16	139.54	0.583441	6.37155	0.00116131	64.152	0.660991	4.78126	0.0329855	49.793					0.514462	4.15488	0.0260298	51.9
G3UZ78	1297	G3UZ78	G3UZ78	Androglobin	Adgb	Androglobin OS=Mus musculus OX=10090 GN=Adgb PE=1 SV=1	0.965888	16.6342	0.000608986	83.216	57.32	53.844	0.932434	12.2046	0.00354564	70.465	0.965888	16.6342	0.000890617	79.875	0.915777	13.8745	0.0350949	37.44	0.920277	11.9366	0.0317153	52.391	0.923994	11.3623	0.000878392	80.02	0.920164	11.7844	0.00819025	63.323	0	0		NaN	0.833333	0	0.0472578	2.8832	0.943335	12.7513	0.000608986	83.216
G3UZ78	1431	G3UZ78	G3UZ78	Androglobin	Adgb	Androglobin OS=Mus musculus OX=10090 GN=Adgb PE=1 SV=1	0.999676	35.8198	8.78961e-23	152.31	128.74	152.31	0	0		NaN	0.999676	35.8198	8.78961e-23	152.31	0	0		NaN	0.997273	25.8326	2.75516e-16	134.91	0.982316	18.7401	1.53329e-06	90.363	0	0		NaN	0.996197	26.0377	1.01753e-11	121.19	0.99116	22.6854	0.000547349	68.733	0.937607	16.6462	0.00107821	63.203
G3UZ78	1440	G3UZ78	G3UZ78	Androglobin	Adgb	Androglobin OS=Mus musculus OX=10090 GN=Adgb PE=1 SV=1	0.930756	13.1384	6.41283e-52	191.6	182.73	191.6	0.858199	9.13538	3.55398e-16	131.94					0.920032	12.3157	1.20292e-22	149.67	0	0		NaN	0	0		NaN	0.930756	13.1384	6.41283e-52	191.6	0.879474	10.2721	1.84885e-16	138.29					0.730414	4.54693	4.36449e-09	112.26
G3UZ78	305	G3UZ78	G3UZ78	Androglobin	Adgb	Androglobin OS=Mus musculus OX=10090 GN=Adgb PE=1 SV=1	0.332505	0	0.00086491	90.614	57.88	90.614	0	0		NaN	0	0		NaN	0	0		NaN	0.332505	0	0.00086491	90.614	0	0		NaN	0	0		NaN	0	0		NaN	0	0		NaN
G3UZ78	306	G3UZ78	G3UZ78	Androglobin	Adgb	Androglobin OS=Mus musculus OX=10090 GN=Adgb PE=1 SV=1	0.977061	16.8829	6.09839e-139	309.33	262.53	309.33	0.640808	3.51557	8.17625e-89	268.6	0	0		NaN	0.977061	16.8829	6.09839e-139	309.33	0.332505	0	0.00086491	90.614	0.848421	7.5772	3.58736e-17	173.03	0.919038	11.7633	1.85077e-103	274.81	0	0		NaN	0	0		NaN	0.810103	8.95102	1.47751e-29	190.19
G3UZ78	308	G3UZ78	G3UZ78	Androglobin	Adgb	Androglobin OS=Mus musculus OX=10090 GN=Adgb PE=1 SV=1	0.578546	2.22296	7.87792e-06	102.65	59.466	102.65	0	0		NaN	0	0		NaN	0.578546	2.22296	7.87792e-06	102.65	0.332505	0	0.00086491	90.614	0	0		NaN	0	0		NaN	0	0		NaN	0	0		NaN
G3UZ78	1509	G3UZ78	G3UZ78	Androglobin	Adgb	Androglobin OS=Mus musculus OX=10090 GN=Adgb PE=1 SV=1	0.999998	56.8834	8.53257e-32	202.21	177.62	130.72	0.999974	45.9233	8.53257e-32	202.21	0.999976	46.1474	2.91203e-16	166.59	0.999998	56.8834	2.95688e-13	161.44	0.998843	29.3672	8.13678e-07	136.6	0.999995	53.0346	5.77791e-30	196.36	0.999981	46.7227	5.57594e-16	168.68	0.999254	31.1507	6.02933e-13	158.52	0.996671	24.713	2.6933e-09	133.16	0.996386	24.1051	4.30052e-26	193.71
G3UZ78	1516	G3UZ78	G3UZ78	Androglobin	Adgb	Androglobin OS=Mus musculus OX=10090 GN=Adgb PE=1 SV=1	0.961601	13.987	8.53257e-32	202.21	177.62	168.68	0.958661	13.653	8.53257e-32	202.21	0.7855	5.64019	2.91203e-16	166.59	0.929661	11.2121	2.95688e-13	161.44	0	0		NaN	0.898687	9.47941	5.77791e-30	196.36	0.961601	13.987	5.57594e-16	168.68	0.934496	11.5417	6.02933e-13	158.52	0.65583	2.7997	2.6933e-09	133.16	0.78505	5.62038	4.30052e-26	193.71
G3UZ78	1511	G3UZ78	G3UZ78	Androglobin	Adgb	Androglobin OS=Mus musculus OX=10090 GN=Adgb PE=1 SV=1	0.669526	3.06631	0.000116622	129.77	78.18	129.77													0	0		NaN									0.669526	3.06631	0.000116622	129.77	0	0		NaN
G3UZ78	1087	G3UZ78	G3UZ78	Androglobin	Adgb	Androglobin OS=Mus musculus OX=10090 GN=Adgb PE=1 SV=1	1	12.8778	0.0327857	34.612	0.66492	12.878	0	0		NaN	1	12.8778	0.045777	12.878	1	34.6123	0.0327857	34.612	0	0		NaN	1	12.8778	0.045777	12.878	0	0		NaN	0	0		NaN	0	0		NaN	0	0		NaN
P09470	1305	P09470	P09470	Angiotensin-converting enzyme;Angiotensin-converting enzyme, soluble form	Ace	Angiotensin-converting enzyme OS=Mus musculus OX=10090 GN=Ace PE=1 SV=3	1	225.721	1.82399e-36	227.95	162.71	225.72	1	227.948	1.82399e-36	227.95	0	0		NaN	1	173.718	7.77961e-11	173.72	1	74.9873	0.0144338	74.987	0	0		NaN	1	119.689	2.70297e-36	226.54	1	134.207	0.000245987	134.21					1	225.721	3.21634e-36	225.72
A2RT91	1381	A2RT91	A2RT91	Ankyrin and armadillo repeat-containing protein	Ankar	Ankyrin and armadillo repeat-containing protein OS=Mus musculus OX=10090 GN=Ankar PE=2 SV=1	0.99528	23.4327	5.17771e-08	123.75	105.17	123.75	0.900664	9.59194	3.57325e-06	111.66	0.733986	4.48915	5.17771e-08	120.23	0.945422	12.5096	0.00059758	114.79	0.478879	2.64317	0.000737772	85.35	0.9926	21.4903	7.96517e-06	105.66	0.962915	14.3935	0.00151261	108.01	0	0		NaN	0.333179	0	0.0418984	44.734	0.99528	23.4327	0.000239145	123.75
Q9D2J7	726	Q9D2J7	Q9D2J7	Ankyrin repeat and EF-hand domain-containing protein 1	Ankef1	Ankyrin repeat and EF-hand domain-containing protein 1 OS=Mus musculus OX=10090 GN=Ankef1 PE=2 SV=1	0.999986	48.8589	0.00140745	84.035	60.897	84.035	0	0		NaN	0.999986	48.8589	0.00140745	84.035	0	0		NaN	0.99926	31.3883	0.00182615	81.317	0	0		NaN	0	0		NaN	0	0		NaN	0.998777	29.7831	0.00517611	70.335
Q9D2J7	385	Q9D2J7	Q9D2J7	Ankyrin repeat and EF-hand domain-containing protein 1	Ankef1	Ankyrin repeat and EF-hand domain-containing protein 1 OS=Mus musculus OX=10090 GN=Ankef1 PE=2 SV=1	1	112.173	5.50157e-14	174.35	121.31	112.17	1	133.278	4.48362e-05	133.28	1	130.215	8.56946e-05	130.21	1	174.348	5.50157e-14	174.35					1	140.461	1.82827e-05	140.46	1	121.266	0.000513054	121.27	1	82.6628	0.00612026	82.663	1	90.5608	0.00360112	90.561	1	112.173	0.00164304	112.17
Q91ZT8	275	Q91ZT8	Q91ZT8	Ankyrin repeat and SOCS box protein 9	Asb9	Ankyrin repeat and SOCS box protein 9 OS=Mus musculus OX=10090 GN=Asb9 PE=1 SV=2	0.999834	38.4458	4.06331e-06	109.89	72.78	83.253	0.999834	38.4458	0.00151856	83.253	0	0		NaN	0.808336	9.09145	0.00807012	61.767	0.99644	25.0495	4.06331e-06	109.89	0.999643	37.4762	0.000390867	87.554	0.628513	2.77025	0.0280209	45.047	0.933012	12.0768	0.00202434	75.97	0.998952	30.643	0.00142259	80.238	0.989556	22.7804	0.0132702	56.327
Q91ZT8	108	Q91ZT8	Q91ZT8	Ankyrin repeat and SOCS box protein 9	Asb9	Ankyrin repeat and SOCS box protein 9 OS=Mus musculus OX=10090 GN=Asb9 PE=1 SV=2	0.49917	0	1.97214e-26	132.34	115.22	132.34	0.497315	0	8.28038e-11	101.55	0.49917	0	1.97214e-26	132.34	0.329055	0	0.000554359	50.029	0	0		NaN					0	0		NaN					0	0		NaN
Q91ZT8	110	Q91ZT8	Q91ZT8	Ankyrin repeat and SOCS box protein 9	Asb9	Ankyrin repeat and SOCS box protein 9 OS=Mus musculus OX=10090 GN=Asb9 PE=1 SV=2	0.9996	33.9788	0	405.49	388.38	340.36	0.999587	33.8388	4.19627e-184	278.25	0.9996	33.9788	8.60691e-288	340.36	0.999514	33.1332	0	405.49	0.83007	6.90182	1.88386e-102	217.81	0.994797	22.8144	5.24878e-278	337.6	0.986727	21.6112	4.22468e-103	227.94	0.974635	15.8505	4.10975e-60	187.61	0.997616	26.2161	4.48909e-88	214.75	0.744278	4.6871	1.32008e-120	241.39
Q91ZT8	112	Q91ZT8	Q91ZT8	Ankyrin repeat and SOCS box protein 9	Asb9	Ankyrin repeat and SOCS box protein 9 OS=Mus musculus OX=10090 GN=Asb9 PE=1 SV=2	0.329055	0	0.000554359	50.029	42.095	50.029									0.329055	0	0.000554359	50.029	0	0		NaN					0	0		NaN					0	0		NaN
Q810N6	219	Q810N6	Q810N6	Ankyrin repeat domain-containing protein 45	Ankrd45	Ankyrin repeat domain-containing protein 45 OS=Mus musculus OX=10090 GN=Ankrd45 PE=1 SV=1	0.999955	43.4656	2.2166e-248	367.86	348.21	367.86	0.999886	39.4268	8.51744e-177	317.65	0.998371	27.8729	7.1234e-75	235.86	0.999955	43.4656	2.2166e-248	367.86	0	0		NaN	0.999763	36.2604	1.13495e-156	307.86	0.998951	29.7893	7.37635e-157	310.9	0.937421	11.7551	9.59689e-51	207.48	0	0		NaN	0.995131	23.1043	7.28223e-106	273.63
Q8VE42	117	Q8VE42	Q8VE42	Ankyrin repeat domain-containing protein 49	Ankrd49	Ankyrin repeat domain-containing protein 49 OS=Mus musculus OX=10090 GN=Ankrd49 PE=1 SV=1	1	78.526	0.000766102	119.25	87.411	119.25	1	78.526	0.000766102	119.25	1	64.8114	0.00247353	107.53	1	67.6622	0.00180475	111.31	1	78.526	0.000766102	119.25	0.999772	37.7514	0.0317437	66.708	1	68.762	0.00187372	110.92	0	0		NaN	0	0		NaN
Q9CQM6	335	Q9CQM6	Q9CQM6	Ankyrin repeat domain-containing protein 61	Ankrd61	Ankyrin repeat domain-containing protein 61 OS=Mus musculus OX=10090 GN=Ankrd61 PE=2 SV=1	0.820451	2.5158	0.0384561	31.614	2.5295	31.614	0.820451	2.5158	0.0384561	31.614	0	0		NaN					0	0		NaN	0	0		NaN	0	0		NaN	0	0		NaN	0	0		NaN
Q9CQM6	338	Q9CQM6	Q9CQM6	Ankyrin repeat domain-containing protein 61	Ankrd61	Ankyrin repeat domain-containing protein 61 OS=Mus musculus OX=10090 GN=Ankrd61 PE=2 SV=1	0.820451	2.5158	0.0384561	31.614	2.5295	31.614	0.820451	2.5158	0.0384561	31.614	0	0		NaN					0	0		NaN	0	0		NaN	0	0		NaN	0	0		NaN	0	0		NaN
Q9QZ10	281	Q9QZ10	Q9QZ10	Annexin A10	Anxa10	Annexin A10 OS=Mus musculus OX=10090 GN=Anxa10 PE=2 SV=2	1	50.8061	0.022412	50.806	28.61	50.806	1	35.8365	0.0390018	35.836	1	35.7104	0.0390882	35.71	0	0		NaN	1	38.3756	0.0372635	38.376	1	50.8061	0.022412	50.806	0	0		NaN
Q8BHY3	251	Q8BHY3	Q8BHY3	Anoctamin-1	Ano1	Anoctamin-1 OS=Mus musculus OX=10090 GN=Ano1 PE=1 SV=2	0.606576	0	0.0259533	47.774	11.682	47.774																									0	0		NaN					0.606576	0	0.0259533	47.774
Q8C5H1	904	Q8C5H1	Q8C5H1	Anoctamin-4	Ano4	Anoctamin-4 OS=Mus musculus OX=10090 GN=Ano4 PE=2 SV=2	0.818037	6.42604	0.0345776	35.006	12.775	29.544																									0.818037	6.42604	0.044251	29.544	0.706419	4.4563	0.0345776	35.006
Q75UR0	59	Q75UR0	Q75UR0	Anoctamin-5	Ano5	Anoctamin-5 OS=Mus musculus OX=10090 GN=Ano5 PE=2 SV=1	0.962712	15.3717	0.00236181	96.866	79.464	96.866					0	0		NaN	0	0		NaN	0.874536	9.39551	0.00285653	90.412	0	0		NaN	0	0		NaN					0.952237	16.7843	0.0326694	56.569	0.962712	15.3717	0.00236181	96.866
Q8BVM2	622	Q8BVM2	Q8BVM2	Anthrax toxin receptor-like	Antxrl	Anthrax toxin receptor-like OS=Mus musculus OX=10090 GN=Antxrl PE=2 SV=2	0.662448	1.55939	3.39585e-11	110.4	100.15	108.56	0.387657	0	0.00121003	60.288	0	0		NaN									0.401791	0	2.68929e-05	83.022	0.33214	0	0.0129232	45.325	0.662448	1.55939	7.53345e-11	108.56	0.457424	0	3.39585e-11	110.4
Q8BVM2	625	Q8BVM2	Q8BVM2	Anthrax toxin receptor-like	Antxrl	Anthrax toxin receptor-like OS=Mus musculus OX=10090 GN=Antxrl PE=2 SV=2	0.666966	6.52922	3.39585e-11	110.4	100.15	97.047	0.374557	0	0.00121003	60.288	0.666966	6.52922	2.5418e-07	97.047									0.387456	0	2.68929e-05	83.022	0.331315	0	0.0129232	45.325	0.573609	0	7.53345e-11	108.56	0.418702	0	3.39585e-11	110.4
Q8BVM2	619	Q8BVM2	Q8BVM2	Anthrax toxin receptor-like	Antxrl	Anthrax toxin receptor-like OS=Mus musculus OX=10090 GN=Antxrl PE=2 SV=2	0.558604	0	3.39585e-11	110.4	100.15	108.56	0.36485	0	0.00121003	60.288	0	0		NaN									0.381271	0	2.68929e-05	83.022	0.310863	0	0.0129232	45.325	0.558604	0	7.53345e-11	108.56	0.416086	0	3.39585e-11	110.4
Q8BVM2	629	Q8BVM2	Q8BVM2	Anthrax toxin receptor-like	Antxrl	Anthrax toxin receptor-like OS=Mus musculus OX=10090 GN=Antxrl PE=2 SV=2	0.303685	0	0.0129232	45.325	36.09	45.325	0	0		NaN	0	0		NaN													0.303685	0	0.0129232	45.325	0.296618	0	0.0428662	33.044	0.289501	0	0.0367321	41.209
Q8BVM2	630	Q8BVM2	Q8BVM2	Anthrax toxin receptor-like	Antxrl	Anthrax toxin receptor-like OS=Mus musculus OX=10090 GN=Antxrl PE=2 SV=2	0.251293	0.223145	0.0367321	41.209	27.568	41.209	0	0		NaN	0	0		NaN																					0.251293	0.223145	0.0367321	41.209
Q8BVM2	618	Q8BVM2	Q8BVM2	Anthrax toxin receptor-like	Antxrl	Anthrax toxin receptor-like OS=Mus musculus OX=10090 GN=Antxrl PE=2 SV=2	0.549265	1.88105	3.39585e-11	110.4	100.15	110.4	0.352249	0	0.00121003	60.288	0.463681	1.74541	2.5418e-07	97.047									0.369205	0	2.68929e-05	83.022	0.309727	0	0.0129232	45.325	0.245226	0	0.0428662	33.044	0.549265	1.88105	3.39585e-11	110.4
Q8BVM2	628	Q8BVM2	Q8BVM2	Anthrax toxin receptor-like	Antxrl	Anthrax toxin receptor-like OS=Mus musculus OX=10090 GN=Antxrl PE=2 SV=2	0.369205	0	2.68929e-05	83.022	66.359	83.022	0.352249	0	0.00121003	60.288	0	0		NaN									0.369205	0	2.68929e-05	83.022	0.309727	0	0.0129232	45.325	0.245226	0	0.0428662	33.044	0.351451	0.723579	0.00462938	58.861
E9Q414	3891	E9Q414	E9Q414	Apolipoprotein B-100;Apolipoprotein B-48	Apob	Apolipoprotein B-100 OS=Mus musculus OX=10090 GN=Apob PE=1 SV=1	0.99951	41.8655	0.0193184	42.612	28.13	42.612	0.99951	41.8655	0.0193184	42.612	0.998916	38.3484	0.0257821	39.288	0.996613	33.4468	0.0357593	34.155	0.996923	34.1201	0.0357593	34.155	0.996331	33.1986	0.0367122	33.665	0	0		NaN	0.996756	33.765	0.0357593	34.155	0.983012	26.6387	0.0448797	26.759	0.998549	36.7746	0.0271524	38.583
Q9CPT0	65	Q9CPT0	Q9CPT0	Apoptosis facilitator Bcl-2-like protein 14	Bcl2l14	Apoptosis facilitator Bcl-2-like protein 14 OS=Mus musculus OX=10090 GN=Bcl2l14 PE=1 SV=1	0.982084	20.1205	3.77171e-27	185.28	158.56	185.28	0.982084	20.1205	3.77171e-27	185.28	0	0		NaN					0	0		NaN	0.796319	7.244	0.0016934	82.707	0	0		NaN	0.966423	15.3724	6.13479e-22	173.28	0.937571	12.1384	2.03375e-16	151.04
Q9CPT0	187	Q9CPT0	Q9CPT0	Apoptosis facilitator Bcl-2-like protein 14	Bcl2l14	Apoptosis facilitator Bcl-2-like protein 14 OS=Mus musculus OX=10090 GN=Bcl2l14 PE=1 SV=1	1	72.7705	0.00123649	110.38	87.581	110.38					1	72.7705	0.00123649	110.38
Q9CPT0	139	Q9CPT0	Q9CPT0	Apoptosis facilitator Bcl-2-like protein 14	Bcl2l14	Apoptosis facilitator Bcl-2-like protein 14 OS=Mus musculus OX=10090 GN=Bcl2l14 PE=1 SV=1	0.536901	0.951473	0.00451416	79.393	51.283	79.393					0.495691	0	0.00982801	76.586					0.371719	0	0.0248964	60.307	0	0		NaN	0	0		NaN	0	0		NaN	0.536901	0.951473	0.00451416	79.393
Q9CPT0	63	Q9CPT0	Q9CPT0	Apoptosis facilitator Bcl-2-like protein 14	Bcl2l14	Apoptosis facilitator Bcl-2-like protein 14 OS=Mus musculus OX=10090 GN=Bcl2l14 PE=1 SV=1	0.529523	1.17322	2.8987e-13	136.26	117.64	136.26	0.354465	0	0.0102481	56.304	0	0		NaN					0	0		NaN					0	0		NaN	0.529523	1.17322	2.8987e-13	136.26	0.250526	0	0.00250297	73.783
Q9CPT0	30	Q9CPT0	Q9CPT0	Apoptosis facilitator Bcl-2-like protein 14	Bcl2l14	Apoptosis facilitator Bcl-2-like protein 14 OS=Mus musculus OX=10090 GN=Bcl2l14 PE=1 SV=1	1	35.016	0.028937	35.016	2.9349	35.016	1	32.74	0.0345564	32.74	1	22.5328	0.0427937	22.533	0	0		NaN									1	28.3283	0.0388379	28.328	0	0		NaN	1	27.8899	0.0391371	27.89	1	35.016	0.028937	35.016
Q8CHG5	337	Q8CHG5	Q8CHG5	Apoptosis-resistant E3 ubiquitin protein ligase 1	Arel1	Apoptosis-resistant E3 ubiquitin protein ligase 1 OS=Mus musculus OX=10090 GN=Arel1 PE=2 SV=2	0.996511	24.9591	7.37704e-14	137.35	119.4	137.35	0	0		NaN	0.954022	15.3969	0.000475872	74.274	0.996511	24.9591	7.37704e-14	137.35	0.796316	8.24473	0.00593343	57.351	0.709353	10.7976	0.0304125	38.537	0.966932	14.9519	0.000116605	86.48	0	0		NaN
Q7TQC5	183	Q7TQC5	Q7TQC5	Aprataxin	Aptx	Aprataxin OS=Mus musculus OX=10090 GN=Aptx PE=1 SV=2	0.998986	32.3571	0.034188	35.511	14.047	35.224	0.998445	30.8803	0.034579	35.224					0.997438	32.5327	0.034188	35.511					0.998986	32.3571	0.034579	35.224													0.990136	22.0134	0.0453313	27.329
Q400C8	298	Q400C8	Q400C8	Archaemetzincin-2	Amz2	Archaemetzincin-2 OS=Mus musculus OX=10090 GN=Amz2 PE=2 SV=1	1	73.8867	5.7202e-05	83.692	67.751	73.887																													1	73.8867	5.7202e-05	83.692
Q9JLQ2	419	Q9JLQ2	Q9JLQ2	ARF GTPase-activating protein GIT2	Git2	ARF GTPase-activating protein GIT2 OS=Mus musculus OX=10090 GN=Git2 PE=1 SV=2	0.290577	0	0.00528649	62.891	32.341	52.265					0.290577	0	0.0453956	52.265					0.25	0	0.036043	57.434	0.25	0	0.00528649	62.891	0.25	0	0.0136084	52.265	0.25	0	0.0465158	37.013	0	0		NaN
Q9JLQ2	422	Q9JLQ2	Q9JLQ2	ARF GTPase-activating protein GIT2	Git2	ARF GTPase-activating protein GIT2 OS=Mus musculus OX=10090 GN=Git2 PE=1 SV=2	0.25	0	0.00528649	62.891	32.341	37.013													0.25	0	0.036043	57.434	0.25	0	0.00528649	62.891	0.25	0	0.0136084	52.265	0.25	0	0.0465158	37.013	0	0		NaN
Q9JLQ2	423	Q9JLQ2	Q9JLQ2	ARF GTPase-activating protein GIT2	Git2	ARF GTPase-activating protein GIT2 OS=Mus musculus OX=10090 GN=Git2 PE=1 SV=2	0.25	0	0.00528649	62.891	32.341	37.013													0.25	0	0.036043	57.434	0.25	0	0.00528649	62.891	0.25	0	0.0136084	52.265	0.25	0	0.0465158	37.013	0	0		NaN
Q9JLQ2	416	Q9JLQ2	Q9JLQ2	ARF GTPase-activating protein GIT2	Git2	ARF GTPase-activating protein GIT2 OS=Mus musculus OX=10090 GN=Git2 PE=1 SV=2	0.290577	0	0.00528649	62.891	32.341	52.265					0.290577	0	0.0453956	52.265					0.25	0	0.036043	57.434	0.25	0	0.00528649	62.891	0.25	0	0.0136084	52.265	0.25	0	0.0465158	37.013	0	0		NaN
Q3UL36	75	Q3UL36	Q3UL36	Arginine and glutamate-rich protein 1	Arglu1	Arginine and glutamate-rich protein 1 OS=Mus musculus OX=10090 GN=Arglu1 PE=1 SV=2	0.973919	15.7342	0.00714786	68.257	53.102	68.257																					0.973919	15.7342	0.00714786	68.257
Q9D0L7	41	Q9D0L7	Q9D0L7	Armadillo repeat-containing protein 10	Armc10	Armadillo repeat-containing protein 10 OS=Mus musculus OX=10090 GN=Armc10 PE=1 SV=1	0.640568	2.50954	2.06067e-178	316.13	277.38	292.73	0.499993	0	1.32318e-139	286.33	0.640568	2.50954	4.55071e-157	292.73	0.49986	0	7.48233e-53	198.95	0.431607	0	0.00116775	66.454	0.5	0	2.20147e-157	297.66	0.499736	0	9.34493e-54	201.88	0.499831	0	4.94546e-93	231.16	0.5	0	2.06067e-178	316.13
Q9D0L7	43	Q9D0L7	Q9D0L7	Armadillo repeat-containing protein 10	Armc10	Armadillo repeat-containing protein 10 OS=Mus musculus OX=10090 GN=Armc10 PE=1 SV=1	1	145.33	0	463.74	434.06	463.74	1	79.6328	6.61608e-177	320.34	1	89.0389	1.54102e-222	345.48	1	145.33	0	463.74	1	90.5635	6.36869e-177	303.1	1	135.5	2.4719e-275	374.68	1	95.694	1.35259e-156	305.93	1	90.0784	4.67935e-138	295.04	1	101.844	2.06067e-178	316.13	1	89.9685	2.20541e-275	376.11
Q80X86	47	Q80X86	Q80X86	Armadillo repeat-containing protein 12	Armc12	Armadillo repeat-containing protein 12 OS=Mus musculus OX=10090 GN=Armc12 PE=2 SV=1	0.99225	21.073	6.89535e-07	136.63	116.24	136.63	0.937212	11.7396	5.57872e-06	127.3	0.499981	0	0.00530273	73.499	0.949112	12.7071	3.40945e-06	129.05	0.499955	0	0.0110869	68.277	0.644702	2.58767	1.10264e-06	131.48	0.5	0	0.000551127	96.591					0	0		NaN	0.99225	21.073	6.89535e-07	136.63
Q80X86	49	Q80X86	Q80X86	Armadillo repeat-containing protein 12	Armc12	Armadillo repeat-containing protein 12 OS=Mus musculus OX=10090 GN=Armc12 PE=2 SV=1	0.999965	44.5855	3.33154e-34	208.49	183.57	208.49	0.998529	28.3168	1.10545e-06	131.45	0.993832	22.072	0.000366009	92.307	0.999809	37.1811	1.21548e-19	184.55	0.97828	16.5361	0.000257098	97.081	0.9999	40.0054	4.76071e-14	171.56	0.999542	33.3917	1.63379e-19	183.36					0	0		NaN	0.999965	44.5855	3.33154e-34	208.49
Q80X86	87	Q80X86	Q80X86	Armadillo repeat-containing protein 12	Armc12	Armadillo repeat-containing protein 12 OS=Mus musculus OX=10090 GN=Armc12 PE=2 SV=1	1	86.8139	2.02644e-68	248.91	226.06	118.77	0.987441	18.9557	2.02644e-68	248.91	0.848033	7.46663	6.4736e-26	190.23	0.999998	57.6517	0.00772938	83.226	0.5	0	0.000860091	116.73	1	73.9232	8.04727e-44	221.51	0.974313	15.7899	6.14867e-34	203.89	0.5	0	0.00465386	106.75	0.5	0	2.3991e-05	138.75	1	86.8139	0.000252548	118.77
Q80X86	324	Q80X86	Q80X86	Armadillo repeat-containing protein 12	Armc12	Armadillo repeat-containing protein 12 OS=Mus musculus OX=10090 GN=Armc12 PE=2 SV=1	0.645709	1.30081	1.30574e-16	131.81	111.63	75.275	0.410006	0	4.83139e-07	92.865	0.222497	0	5.64338e-09	102.57	0.399004	0	0.00435976	58.776	0.63433	4.21974	1.30574e-16	131.81	0.473868	2.41377	0.014918	49.199	0	0		NaN	0.645709	1.30081	0.000135693	75.275	0.302072	0	3.22031e-12	122.78	0.291896	0	0.0240867	43.256
Q80X86	327	Q80X86	Q80X86	Armadillo repeat-containing protein 12	Armc12	Armadillo repeat-containing protein 12 OS=Mus musculus OX=10090 GN=Armc12 PE=2 SV=1	0.949757	12.5409	1.21453e-138	273.75	244.13	215.15	0.882585	10.6527	1.21453e-138	273.75	0.864624	7.80143	1.2542e-65	208.86	0.917552	12.0846	5.10889e-32	172.36	0.859859	10.0207	3.4034e-32	172.95	0.791631	9.19406	2.45873e-17	142.47	0.75943	5.19115	2.89545e-31	166.45	0.842861	9.91718	4.17608e-80	227.59	0.949757	12.5409	4.47336e-93	233.33	0.698007	4.07165	1.01202e-93	242.48
Q80X86	328	Q80X86	Q80X86	Armadillo repeat-containing protein 12	Armc12	Armadillo repeat-containing protein 12 OS=Mus musculus OX=10090 GN=Armc12 PE=2 SV=1	0.71781	2.568	2.07952e-52	193.6	173.7	75.275	0.583641	0.633978	0.0118939	46.783	0.523006	0.532766	2.07952e-52	193.6	0.453085	0	0.00435976	58.776					0.561162	2.1012	0.0165989	44.021	0.549602	0.992144	2.89545e-31	166.45	0.71781	2.568	2.25062e-09	110.47	0.552416	0.796389	3.22031e-12	122.78	0.557416	5.3368	4.25941e-07	94.495
Q80X86	332	Q80X86	Q80X86	Armadillo repeat-containing protein 12	Armc12	Armadillo repeat-containing protein 12 OS=Mus musculus OX=10090 GN=Armc12 PE=2 SV=1	0.954782	14.1833	1.86937e-108	258.58	240.25	247.52	0.874814	11.7111	7.7138e-80	224.49	0.873299	13.4041	1.93901e-52	193.75	0.929376	15.991	1.30647e-79	220.62	0.893762	15.27	1.12076e-52	197.36	0.892815	13.6989	8.90888e-66	210.8	0.954782	14.1833	2.74999e-107	247.52	0.891943	13.9607	1.86937e-108	258.58	0.758222	5.50182	2.12401e-66	215.15	0.846573	9.0592	8.47755e-41	175.04
Q80X86	334	Q80X86	Q80X86	Armadillo repeat-containing protein 12	Armc12	Armadillo repeat-containing protein 12 OS=Mus musculus OX=10090 GN=Armc12 PE=2 SV=1	0.821487	7.24158	7.39593e-139	279.32	254.7	80.79	0.295388	0	0.0263683	38.237	0.332143	0	0.00298326	56.914	0.78785	5.90382	7.39593e-139	279.32					0.821487	7.24158	3.41563e-05	80.79	0.564009	3.97935	8.92569e-14	118.01	0.639756	3.17445	4.12787e-31	163.76	0.635047	5.36781	1.476e-09	112.33	0	0		NaN
Q80X86	85	Q80X86	Q80X86	Armadillo repeat-containing protein 12	Armc12	Armadillo repeat-containing protein 12 OS=Mus musculus OX=10090 GN=Armc12 PE=2 SV=1	0.619739	2.12587	1.03287e-66	245.78	222.29	89.353					0.491457	0	0.0249109	53.958	0.509815	0.170527	1.03287e-66	245.78	0.5	0	0.000860091	116.73	0.455068	0	0.0322296	50.358	0.485048	0	0.0364385	48.288	0.5	0	0.00465386	106.75	0.5	0	2.3991e-05	138.75	0.619739	2.12587	0.0200199	89.353
Q80X86	94	Q80X86	Q80X86	Armadillo repeat-containing protein 12	Armc12	Armadillo repeat-containing protein 12 OS=Mus musculus OX=10090 GN=Armc12 PE=2 SV=1	0.320023	0	0.0095211	66.793	43.738	66.793	0	0		NaN													0	0		NaN	0	0		NaN	0	0		NaN	0.320023	0	0.0095211	66.793
Q80X86	321	Q80X86	Q80X86	Armadillo repeat-containing protein 12	Armc12	Armadillo repeat-containing protein 12 OS=Mus musculus OX=10090 GN=Armc12 PE=2 SV=1	0.850972	7.11274	1.38816e-22	148.05	131.09	60.728	0.596701	0.946501	0.0118939	46.783	0.804336	8.15465	0.00298326	56.914	0.498701	0.344329	0.00827376	49.445					0.694417	5.51762	1.38816e-22	148.05	0	0		NaN	0.747919	5.40039	0.000260257	70.701	0.850972	7.11274	0.000733797	66.479	0.642425	5.57785	0.0240867	43.256
Q80X86	333	Q80X86	Q80X86	Armadillo repeat-containing protein 12	Armc12	Armadillo repeat-containing protein 12 OS=Mus musculus OX=10090 GN=Armc12 PE=2 SV=1	0.540238	1.18935	8.92569e-14	114.31	84.935	66.879	0.295416	0	0.0263683	38.237	0.394032	0.758164	0.00298326	56.914	0.481116	0.344329	0.00435976	58.776					0.481688	0.430231	3.41563e-05	80.79	0.433095	1.32525	8.92569e-14	114.31	0.490277	1.17831	0.000260257	70.701	0.540238	1.18935	8.77717e-07	88.668	0.369271	0.323201	0.0346136	37.021
A2AU72	649	A2AU72	A2AU72	Armadillo repeat-containing protein 3	Armc3	Armadillo repeat-containing protein 3 OS=Mus musculus OX=10090 GN=Armc3 PE=1 SV=1	0.971401	15.3566	1.73987e-08	116.65	96.495	102.21	0.971401	15.3566	1.46668e-05	102.21	0.840678	7.23949	1.73987e-08	116.65	0.832761	6.98476	0.000935566	95.153	0	0		NaN	0.778583	5.54048	0.000242276	91.114	0.815124	6.45805	6.58431e-07	115.87	0.820355	6.73332	0.00108254	81.312
B2RY50	548	B2RY50	B2RY50	Armadillo repeat-containing protein 4	Armc4	Armadillo repeat-containing protein 4 OS=Mus musculus OX=10090 GN=Armc4 PE=1 SV=1	0.999991	50.4127	8.44628e-08	135.02	112.1	135.02									0.999991	50.4127	8.44628e-08	135.02																	0	0		NaN
B2RY50	308	B2RY50	B2RY50	Armadillo repeat-containing protein 4	Armc4	Armadillo repeat-containing protein 4 OS=Mus musculus OX=10090 GN=Armc4 PE=1 SV=1	1	63.9562	5.43497e-23	186.9	162.34	186.9	1	63.9562	5.43497e-23	186.9	0.999948	42.8424	6.10895e-17	172.3	0.999922	41.0924	5.72396e-12	150.98	0	0		NaN	0.951196	12.9477	0.00202126	77.468	0.999992	50.884	6.06097e-22	175.52	0.980377	16.9926	0.000801648	88.551	0	0		NaN	0.999982	47.4502	1.5987e-11	160.25
B2RY50	714	B2RY50	B2RY50	Armadillo repeat-containing protein 4	Armc4	Armadillo repeat-containing protein 4 OS=Mus musculus OX=10090 GN=Armc4 PE=1 SV=1	1	99.4018	4.98236e-51	215.79	200.02	206.09	1	99.4018	6.59901e-50	206.09	0.999999	61.2267	1.57607e-32	174.47	0.999999	59.4254	1.95389e-19	155.97	1	69.3687	2.39769e-19	155.17	1	93.6123	4.98236e-51	215.79	1	90.2574	2.44738e-40	190.19	1	77.2256	1.35221e-26	166.59	0.999999	62.1763	4.73038e-19	151.01	0.999934	41.8222	4.53285e-06	114.35
Q9DBR3	512	Q9DBR3	Q9DBR3	Armadillo repeat-containing protein 8	Armc8	Armadillo repeat-containing protein 8 OS=Mus musculus OX=10090 GN=Armc8 PE=1 SV=2	0.999221	31.8312	3.05333e-21	185.08	131.33	179.57	0.998629	29.4041	4.24077e-06	136.02	0.997751	28.0322	3.05333e-21	147.37	0.998573	28.6012	9.20639e-15	185.08					0.994365	22.4709	7.38615e-10	164.43	0.999221	31.8312	2.64777e-14	179.57	0.988406	19.3107	0.000656217	109.42					0.998551	28.3903	2.9717e-14	178.54
O70305	482	O70305	O70305	Ataxin-2	Atxn2	Ataxin-2 OS=Mus musculus OX=10090 GN=Atxn2 PE=1 SV=1	0.953009	13.0856	0.00145885	86.033	44.656	86.033	0.953009	13.0856	0.00145885	86.033	0.926494	11.3645	0.0366011	47.618	0.800415	6.0968	0.0402476	50.868	0	0		NaN	0	0		NaN	0	0		NaN	0.898074	9.76939	0.0446216	51.942	0.677637	3.51557	0.0442917	43.885	0.952945	13.0703	0.00315028	80.677
O70305	495	O70305	O70305	Ataxin-2	Atxn2	Ataxin-2 OS=Mus musculus OX=10090 GN=Atxn2 PE=1 SV=1	0.999908	40.5336	0.00145885	86.033	44.656	86.033	0.999908	40.5336	0.00145885	86.033	0.994907	23.765	0.0366011	47.618	0.997191	26.0808	0.0402476	50.868	0	0		NaN	0.99352	20.7185	0.0438716	44.089	0	0		NaN	0.997461	26.0247	0.0446216	51.942	0.989949	18.935	0.0442917	43.885	0.998748	29.1355	0.00315028	80.677
Q9CVD2	268	Q9CVD2	Q9CVD2	Ataxin-3	Atxn3	Ataxin-3 OS=Mus musculus OX=10090 GN=Atxn3 PE=1 SV=2	0.99998	47.8785	9.69932e-42	199.75	183.95	150.09	0.999949	43.8812	9.69932e-42	199.75	0.999905	41.3887	2.94813e-33	174.53	0.992647	22.364	1.20327e-08	117.08	0.99626	25.5273	2.26552e-13	136.57	0.999792	38.295	9.88972e-34	183.49	0.999652	34.8062	1.42398e-41	198.55	0.99998	47.8785	1.23607e-19	150.09	0.996833	25.6604	1.6688e-13	137.89	0.999677	36.0378	1.90205e-15	141.36
Q9CVD2	219	Q9CVD2	Q9CVD2	Ataxin-3	Atxn3	Ataxin-3 OS=Mus musculus OX=10090 GN=Atxn3 PE=1 SV=2	0.999555	33.5153	4.51893e-28	150.59	126.84	150.59																	0.96413	14.2967	3.01546e-06	114.52	0.974165	15.7786	4.71911e-06	113.33	0.746973	4.71759	2.46158e-10	102.58	0.999555	33.5153	4.51893e-28	150.59	0.999486	33.2158	7.47331e-05	100.45
P97450	88	P97450	P97450	ATP synthase-coupling factor 6, mitochondrial	Atp5j	ATP synthase-coupling factor 6, mitochondrial OS=Mus musculus OX=10090 GN=Atp5j PE=1 SV=1	0.474893	1.35691	0.0318291	36.271	4.9107	36.271																													0.474893	1.35691	0.0318291	36.271
Q9CXJ4	699	Q9CXJ4	Q9CXJ4	ATP-binding cassette sub-family B member 8, mitochondrial	Abcb8	ATP-binding cassette sub-family B member 8, mitochondrial OS=Mus musculus OX=10090 GN=Abcb8 PE=1 SV=1	0.507557	5.17188	0.000431232	65.753	46.718	33.263									0.354821	0	0.000431232	65.753									0.507557	5.17188	0.033353	33.263
Q9CXJ4	701	Q9CXJ4	Q9CXJ4	ATP-binding cassette sub-family B member 8, mitochondrial	Abcb8	ATP-binding cassette sub-family B member 8, mitochondrial OS=Mus musculus OX=10090 GN=Abcb8 PE=1 SV=1	0.448341	0.841934	0.000431232	65.753	46.718	38.78									0.448341	0.841934	0.000431232	65.753
Q6P542	194	Q6P542	Q6P542	ATP-binding cassette sub-family F member 1	Abcf1	ATP-binding cassette sub-family F member 1 OS=Mus musculus OX=10090 GN=Abcf1 PE=1 SV=1	0.872824	8.44739	7.69381e-05	73.17	60.615	73.17					0.700909	4.26173	0.0121235	43.728	0.459975	0	0.0153286	55.985					0.376029	0.35423	0.022526	39.477	0.872824	8.44739	7.69381e-05	73.17									0.58053	2.32594	0.00316158	55.033
Q6P542	193	Q6P542	Q6P542	ATP-binding cassette sub-family F member 1	Abcf1	ATP-binding cassette sub-family F member 1 OS=Mus musculus OX=10090 GN=Abcf1 PE=1 SV=1	0.459975	0	0.0153286	55.985	42.53	55.985									0.459975	0	0.0153286	55.985
P47857	762	P47857	P47857	ATP-dependent 6-phosphofructokinase, muscle type	Pfkm	ATP-dependent 6-phosphofructokinase, muscle type OS=Mus musculus OX=10090 GN=Pfkm PE=1 SV=3	0.959754	13.7744	1.59443e-16	146.6	113.35	146.6	0.815361	6.4518	6.32437e-06	107.21	0.751607	4.80863	7.47632e-10	129.85	0.841695	7.64504	0.00189336	73.546	0.822824	6.66919	5.60831e-09	123.12	0.794633	5.87638	1.39548e-13	139.26	0.840748	7.22608	3.83096e-09	125.58	0.947716	12.6113	5.88235e-05	99.93	0.959754	13.7744	1.59443e-16	146.6	0.811432	6.34694	5.88235e-05	99.93
Q9WUA3	7	Q9WUA3	Q9WUA3	ATP-dependent 6-phosphofructokinase, platelet type	Pfkp	ATP-dependent 6-phosphofructokinase, platelet type OS=Mus musculus OX=10090 GN=Pfkp PE=1 SV=1	0.386418	2.44439	8.48594e-05	92.856	63.313	92.856																									0.386418	2.44439	8.48594e-05	92.856
Q9WUA3	8	Q9WUA3	Q9WUA3	ATP-dependent 6-phosphofructokinase, platelet type	Pfkp	ATP-dependent 6-phosphofructokinase, platelet type OS=Mus musculus OX=10090 GN=Pfkp PE=1 SV=1	0.235355	0	8.48594e-05	86.772	48.804	86.772																									0.235355	0	8.48594e-05	86.772
Q9WUA3	9	Q9WUA3	Q9WUA3	ATP-dependent 6-phosphofructokinase, platelet type	Pfkp	ATP-dependent 6-phosphofructokinase, platelet type OS=Mus musculus OX=10090 GN=Pfkp PE=1 SV=1	0.235355	0	8.48594e-05	86.772	48.804	86.772																									0.235355	0	8.48594e-05	86.772
Q9WUA3	10	Q9WUA3	Q9WUA3	ATP-dependent 6-phosphofructokinase, platelet type	Pfkp	ATP-dependent 6-phosphofructokinase, platelet type OS=Mus musculus OX=10090 GN=Pfkp PE=1 SV=1	0.235355	0	8.48594e-05	86.772	48.804	86.772																									0.235355	0	8.48594e-05	86.772
Q9WUA3	770	Q9WUA3	Q9WUA3	ATP-dependent 6-phosphofructokinase, platelet type	Pfkp	ATP-dependent 6-phosphofructokinase, platelet type OS=Mus musculus OX=10090 GN=Pfkp PE=1 SV=1	0.499075	0	1.71129e-06	109.26	102.07	109.26													0.496098	0	3.45848e-05	95.366					0.499075	0	1.88838e-06	109.26	0.494715	0	8.75954e-05	87.339	0	0		NaN	0.49353	0	1.71129e-06	108.44
Q9WUA3	772	Q9WUA3	Q9WUA3	ATP-dependent 6-phosphofructokinase, platelet type	Pfkp	ATP-dependent 6-phosphofructokinase, platelet type OS=Mus musculus OX=10090 GN=Pfkp PE=1 SV=1	0.992903	22.9166	2.26838e-58	208.11	194.65	187.38	0.955712	13.368	3.75556e-20	151.91	0.687135	3.42805	3.63803e-20	152.14	0.890197	9.08878	5.25948e-38	182.53	0.496098	0	3.45848e-05	95.366	0.98974	20.4071	6.99334e-29	172.32	0.84415	7.40229	8.67861e-14	135.58	0.979503	17.7886	2.85968e-49	200.12	0.992903	22.9166	7.50842e-39	187.38	0.981436	17.2979	2.26838e-58	208.11
Q9WUA3	777	Q9WUA3	Q9WUA3	ATP-dependent 6-phosphofructokinase, platelet type	Pfkp	ATP-dependent 6-phosphofructokinase, platelet type OS=Mus musculus OX=10090 GN=Pfkp PE=1 SV=1	0.931935	16.0063	0.000750676	63.63	56.752	54.152	0.540765	3.83643	0.0129608	47.331					0.371573	0.759562	0.00993007	53.089									0.332873	0	0.000750676	63.63	0.931935	16.0063	0.00321737	54.152	0	0		NaN
Q9WUA3	771	Q9WUA3	Q9WUA3	ATP-dependent 6-phosphofructokinase, platelet type	Pfkp	ATP-dependent 6-phosphofructokinase, platelet type OS=Mus musculus OX=10090 GN=Pfkp PE=1 SV=1	0.412371	1.90938	0.00321737	54.152	46.16	53.865																									0.412371	1.90938	0.00321737	54.152	0	0		NaN
O88696	186	O88696	O88696	ATP-dependent Clp protease proteolytic subunit, mitochondrial	Clpp	ATP-dependent Clp protease proteolytic subunit, mitochondrial OS=Mus musculus OX=10090 GN=Clpp PE=1 SV=1	1	31.1373	0.0313596	31.137	18.276	31.137																					1	31.1373	0.0313596	31.137
Q6P9R1	619	Q6P9R1	Q6P9R1	ATP-dependent RNA helicase DDX51	Ddx51	ATP-dependent RNA helicase DDX51 OS=Mus musculus OX=10090 GN=Ddx51 PE=1 SV=1	1	49.8132	0.0372894	49.813	24.427	49.813	0	0		NaN	0	0		NaN	0	0		NaN	0	0		NaN	0	0		NaN	0	0		NaN	0	0		NaN	0	0		NaN	1	49.8132	0.0372894	49.813
Q6ZPL9	245	Q6ZPL9	Q6ZPL9	ATP-dependent RNA helicase DDX55	Ddx55	ATP-dependent RNA helicase DDX55 OS=Mus musculus OX=10090 GN=Ddx55 PE=1 SV=2	0.623154	2.18431	0.0276701	58.782	36.822	49.933	0	0		NaN	0.607327	1.89391	0.040927	52.786	0.623154	2.18431	0.0434238	49.933	0	0		NaN	0	0		NaN	0.616458	2.0609	0.0276701	58.782	0	0		NaN	0	0		NaN	0	0		NaN
Q6A051	1106	Q6A051	Q6A051	Attractin-like protein 1	Atrnl1	Attractin-like protein 1 OS=Mus musculus OX=10090 GN=Atrnl1 PE=1 SV=2	0.441213	2.22534	0.0362611	30.428	13.28	30.428					0.441213	2.22534	0.0362611	30.428
Q6A051	1107	Q6A051	Q6A051	Attractin-like protein 1	Atrnl1	Attractin-like protein 1 OS=Mus musculus OX=10090 GN=Atrnl1 PE=1 SV=2	0.441213	2.22534	0.0362611	30.428	13.28	30.428					0.441213	2.22534	0.0362611	30.428
Q8BVN8	54	Q8BVN8	Q8BVN8	Axonemal dynein light intermediate polypeptide 1	Dnali1	Axonemal dynein light intermediate polypeptide 1 OS=Mus musculus OX=10090 GN=Dnali1 PE=1 SV=1	0.974	15.8179	1.88352e-13	184.34	154.09	174.39	0.850173	8.16659	0.000471483	114.69	0.961854	14.028	3.43639e-06	153.81	0.974	15.8179	6.98436e-13	174.39					0.971681	15.3587	1.88352e-13	184.34	0.968861	15.0726	0.000118047	125.73									0.793831	6.38986	0.00204504	93.909
Q8BVN8	56	Q8BVN8	Q8BVN8	Axonemal dynein light intermediate polypeptide 1	Dnali1	Axonemal dynein light intermediate polypeptide 1 OS=Mus musculus OX=10090 GN=Dnali1 PE=1 SV=1	0.402279	1.29061	0.00323285	73.498	57.862	73.498																	0.402279	1.29061	0.00323285	73.498													0	0		NaN
Q8BVN8	25	Q8BVN8	Q8BVN8	Axonemal dynein light intermediate polypeptide 1	Dnali1	Axonemal dynein light intermediate polypeptide 1 OS=Mus musculus OX=10090 GN=Dnali1 PE=1 SV=1	0.647121	5.65056	0.00215274	57.919	45.723	57.919					0	0		NaN					0.647121	5.65056	0.00215274	57.919													0	0		NaN
Q8BVN8	41	Q8BVN8	Q8BVN8	Axonemal dynein light intermediate polypeptide 1	Dnali1	Axonemal dynein light intermediate polypeptide 1 OS=Mus musculus OX=10090 GN=Dnali1 PE=1 SV=1	0.357511	1.38484	0.000429441	76.492	66.571	55.885	0.319469	1.48996	0.0154485	51.841	0	0		NaN	0.357511	1.38484	0.00273333	73.887	0.293576	0.958226	0.000429441	70.632					0	0		NaN	0.25	0	0.00163958	76.492	0	0		NaN
Q8BVN8	42	Q8BVN8	Q8BVN8	Axonemal dynein light intermediate polypeptide 1	Dnali1	Axonemal dynein light intermediate polypeptide 1 OS=Mus musculus OX=10090 GN=Dnali1 PE=1 SV=1	0.299053	0	0.00163958	76.492	66.571	57.164	0.270102	0	0.0154485	51.841	0	0		NaN	0.299053	0	0.00297651	73.887									0	0		NaN	0.25	0	0.00163958	76.492	0	0		NaN
Q8BVN8	44	Q8BVN8	Q8BVN8	Axonemal dynein light intermediate polypeptide 1	Dnali1	Axonemal dynein light intermediate polypeptide 1 OS=Mus musculus OX=10090 GN=Dnali1 PE=1 SV=1	0.971792	16.0193	2.94609e-63	245.04	196.6	245.04	0.856009	8.68013	1.96984e-50	229.02	0.899818	9.63968	4.11887e-22	176.28	0.971792	16.0193	2.94609e-63	245.04	0.937298	12.1188	2.57848e-13	138.44	0.90747	9.98819	1.78455e-39	211.26	0.82087	8.10378	3.27459e-39	206.81	0.785896	6.04006	6.92751e-12	145.29	0.75335	6.04635	1.12455e-05	93.766	0.932147	11.5759	1.11303e-49	220.42
Q8BVN8	55	Q8BVN8	Q8BVN8	Axonemal dynein light intermediate polypeptide 1	Dnali1	Axonemal dynein light intermediate polypeptide 1 OS=Mus musculus OX=10090 GN=Dnali1 PE=1 SV=1	0.470202	0	0.00272483	75.91	58.831	75.91									0.425863	0	0.00857057	65.346									0.470202	0	0.00272483	75.91									0	0		NaN
Q8BVN8	43	Q8BVN8	Q8BVN8	Axonemal dynein light intermediate polypeptide 1	Dnali1	Axonemal dynein light intermediate polypeptide 1 OS=Mus musculus OX=10090 GN=Dnali1 PE=1 SV=1	0.497436	1.36111	0.00163958	76.492	66.571	70.281	0.270102	0	0.0154485	51.841	0	0		NaN	0.497436	1.36111	0.00242093	73.887									0	0		NaN	0.25	0	0.00163958	76.492	0.375106	0	0.0183289	49.087
Q80YW5	247	Q80YW5	Q80YW5	B box and SPRY domain-containing protein	Bspry	B box and SPRY domain-containing protein OS=Mus musculus OX=10090 GN=Bspry PE=1 SV=1	0.973696	15.6847	2.3847e-13	135.01	115.26	135.01																																	0.973696	15.6847	2.3847e-13	135.01
Q80YW5	460	Q80YW5	Q80YW5	B box and SPRY domain-containing protein	Bspry	B box and SPRY domain-containing protein OS=Mus musculus OX=10090 GN=Bspry PE=1 SV=1	0.999397	32.2437	6.02986e-16	159.75	128.68	155.88	0.999397	32.2437	2.43819e-12	155.88	0.987332	18.9294	5.51772e-10	142.88	0.491503	0	0.000556572	94.384	0.996424	24.4557	6.02986e-16	159.75	0.9562	13.583	3.71071e-06	114.55	0.959847	13.8355	8.77993e-08	123.55	0.979498	16.8256	1.23194e-08	130.11	0.993576	21.9455	2.43819e-12	155.88
Q80YW5	455	Q80YW5	Q80YW5	B box and SPRY domain-containing protein	Bspry	B box and SPRY domain-containing protein OS=Mus musculus OX=10090 GN=Bspry PE=1 SV=1	0.491503	0	0.000556572	94.384	84.045	94.384									0.491503	0	0.000556572	94.384	0.461583	0	0.0396747	35.748
Q8CI32	264	Q8CI32	Q8CI32	BAG family molecular chaperone regulator 5	Bag5	BAG family molecular chaperone regulator 5 OS=Mus musculus OX=10090 GN=Bag5 PE=1 SV=1	0.49999	0	7.19526e-08	105.54	91.377	105.54									0	0		NaN																					0.49999	0	7.19526e-08	105.54
Q8CI32	265	Q8CI32	Q8CI32	BAG family molecular chaperone regulator 5	Bag5	BAG family molecular chaperone regulator 5 OS=Mus musculus OX=10090 GN=Bag5 PE=1 SV=1	0.49999	0	7.19526e-08	105.54	91.377	105.54									0	0		NaN																					0.49999	0	7.19526e-08	105.54
P04919	18	P04919	P04919	Band 3 anion transport protein	Slc4a1	Band 3 anion transport protein OS=Mus musculus OX=10090 GN=Slc4a1 PE=1 SV=1	0.999904	43.2056	7.69735e-24	143.88	127.3	143.88	0	0		NaN	0.986232	21.5616	1.51519e-16	129.01	0.999904	43.2056	7.69735e-24	143.88	0.694667	6.58038	6.80935e-16	122.89					0.9403	14.9833	9.76626e-16	118.8
O54962	4	O54962	O54962	Barrier-to-autointegration factor;Barrier-to-autointegration factor, N-terminally processed	Banf1	Barrier-to-autointegration factor OS=Mus musculus OX=10090 GN=Banf1 PE=1 SV=1	0.99208	21.782	7.94348e-203	316.23	303.18	136.39	0.950877	11.9369	8.15843e-32	151.96	0.99208	21.782	5.07644e-75	206.14	0.632275	0	2.30741e-40	162.23	0.958952	13.0611	7.94348e-203	316.23	0.983783	17.8409	1.87535e-75	212.72	0.867685	7.38307	6.96937e-65	192.36	0.97842	14.1129	3.34274e-121	249.28	0.955008	17.5333	2.89166e-40	161.44	0.747558	8.98905	3.49811e-07	98.735
O54962	2	O54962	O54962	Barrier-to-autointegration factor;Barrier-to-autointegration factor, N-terminally processed	Banf1	Barrier-to-autointegration factor OS=Mus musculus OX=10090 GN=Banf1 PE=1 SV=1	0.935771	11.6073	8.48822e-140	265.51	254.43	212.72	0.574529	0	8.15843e-32	151.96	0.905822	11.533	3.3727e-32	155.82	0.632275	0	2.30741e-40	162.23	0.625535	0.82501	2.17704e-89	217.39	0.935771	11.6073	1.87535e-75	212.72	0.52666	0	2.1445e-10	103.9	0.574688	0.6505	1.70221e-104	232.25	0.593395	0	8.48822e-140	265.51
O54962	3	O54962	O54962	Barrier-to-autointegration factor;Barrier-to-autointegration factor, N-terminally processed	Banf1	Barrier-to-autointegration factor OS=Mus musculus OX=10090 GN=Banf1 PE=1 SV=1	0.925829	13.0236	1.11232e-201	312.73	301.82	155.82	0.729527	6.83852	1.78426e-160	285.14	0.925829	13.0236	1.11232e-201	312.73	0.684137	0.73401	2.30741e-40	162.23	0.613063	1.8827	2.17704e-89	217.39	0.65979	0.752768	1.58281e-23	141.96	0.649913	1.82397	5.76021e-51	186.39	0.702555	5.96047	2.37198e-121	253.17	0.643822	0.817801	3.11776e-160	279.69	0.546336	0.490118	3.49811e-07	98.735
O54962	9	O54962	O54962	Barrier-to-autointegration factor;Barrier-to-autointegration factor, N-terminally processed	Banf1	Barrier-to-autointegration factor OS=Mus musculus OX=10090 GN=Banf1 PE=1 SV=1	0.631095	4.64084	0.0208529	53.288	34.042	53.288	0	0		NaN					0.631095	4.64084	0.0251765	53.288	0	0		NaN					0	0		NaN	0.38935	0	0.0208529	41.097	0	0		NaN
O54962	7	O54962	O54962	Barrier-to-autointegration factor;Barrier-to-autointegration factor, N-terminally processed	Banf1	Barrier-to-autointegration factor OS=Mus musculus OX=10090 GN=Banf1 PE=1 SV=1	0.38935	0	0.0208529	41.097	31.635	41.097	0	0		NaN									0	0		NaN					0	0		NaN	0.38935	0	0.0208529	41.097	0	0		NaN
P18572	372	P18572	P18572	Basigin	Bsg	Basigin OS=Mus musculus OX=10090 GN=Bsg PE=1 SV=2	0.489003	0	0.000409204	67.441	39.686	52.777	0.485595	0	0.000409204	67.441					0.489003	0	0.00512626	52.777					0.419456	0	0.0240521	37.579	0.426748	0	0.00773249	48.693									0.437231	0	0.0139268	42.253
P18572	358	P18572	P18572	Basigin	Bsg	Basigin OS=Mus musculus OX=10090 GN=Bsg PE=1 SV=2	0.996557	26.862	0.0138998	58.324	40.457	58.324																	0	0		NaN													0.996557	26.862	0.0138998	58.324
P18572	374	P18572	P18572	Basigin	Bsg	Basigin OS=Mus musculus OX=10090 GN=Bsg PE=1 SV=2	0.64987	5.08135	0.000409204	67.441	39.686	46.351	0.485595	0	0.000409204	67.441					0.489003	0	0.00512626	52.777					0.419456	0	0.0240521	37.579	0.64987	5.08135	0.00721197	48.693									0.437231	0	0.0139268	42.253
Q6PFX2	126	Q6PFX2	Q6PFX2	BEN domain-containing protein 6	Bend6	BEN domain-containing protein 6 OS=Mus musculus OX=10090 GN=Bend6 PE=1 SV=1	0.707291	5.84346	0.00415388	86.803	57.9	86.803	0.460794	1.16621	0.00996511	77.894	0.632378	3.10268	0.0460332	61.423	0.499203	1.10921	0.00724214	82.069	0.462226	1.06747	0.0245964	69.345	0	0		NaN	0.707291	5.84346	0.00415388	86.803	0	0		NaN	0	0		NaN	0.460193	1.22492	0.0117868	75.102
Q6PFX2	127	Q6PFX2	Q6PFX2	BEN domain-containing protein 6	Bend6	BEN domain-containing protein 6 OS=Mus musculus OX=10090 GN=Bend6 PE=1 SV=1	0.643509	3.25485	0.00415388	86.803	57.9	82.069	0.599185	1.16621	0.00996511	77.894	0.540452	3.10268	0.0460332	61.423	0.643509	3.25485	0.00724214	82.069	0.591546	1.06747	0.0245964	69.345	0	0		NaN	0.591856	3.71597	0.00415388	86.803	0	0		NaN	0	0		NaN	0.603551	1.22492	0.0117868	75.102
Q6PFX2	131	Q6PFX2	Q6PFX2	BEN domain-containing protein 6	Bend6	BEN domain-containing protein 6 OS=Mus musculus OX=10090 GN=Bend6 PE=1 SV=1	0.50437	1.19411	0.00918617	79.089	47.425	79.089	0	0		NaN	0	0		NaN	0	0		NaN	0	0		NaN	0	0		NaN	0	0		NaN	0	0		NaN	0	0		NaN	0.50437	1.19411	0.00918617	79.089
O88870	509	O88870	O88870	Bestrophin-1	Best1	Bestrophin-1 OS=Mus musculus OX=10090 GN=Best1 PE=2 SV=3	0.98956	19.7674	6.76468e-112	274.97	244.1	274.97	0.889613	9.06285	3.19916e-27	175.12	0.98956	19.7674	6.76468e-112	274.97	0.872009	8.33342	1.75679e-68	233.28	0.916182	10.3864	1.71123e-44	206.09	0.808468	6.39936	6.74819e-59	230.86	0.960031	13.8176	7.60167e-45	211.92	0.977459	16.3713	5.08567e-69	241.71	0.794979	5.88556	2.43452e-21	163.71	0.887274	8.96035	1.29776e-44	208.63
Q8BWP8	222	Q8BWP8	Q8BWP8	Beta-1,4-glucuronyltransferase 1	B4gat1	Beta-1,4-glucuronyltransferase 1 OS=Mus musculus OX=10090 GN=B4gat1 PE=1 SV=1	0.950385	15.9225	0.0390721	31.514	0.2814	31.514																					0.950385	15.9225	0.0390721	31.514
Q9ERI5	23	Q9ERI5	Q9ERI5	Bifunctional arginine demethylase and lysyl-hydroxylase JMJD6	Jmjd6	Bifunctional arginine demethylase and lysyl-hydroxylase JMJD6 OS=Mus musculus OX=10090 GN=Jmjd6 PE=1 SV=2	0.99997	47.1989	5.11968e-06	134.29	117.04	132.67	0.999795	40.0311	0.000174073	114.37													0.99995	43.4851	5.10801e-05	124.2	0.985398	18.8904	5.35665e-05	123.83	0.999932	41.9072	5.11968e-06	134.29	0.99997	47.1989	5.87688e-06	132.67	0.999446	32.8489	0.000108489	116.39
P15327	157	P15327	P15327	Bisphosphoglycerate mutase	Bpgm	Bisphosphoglycerate mutase OS=Mus musculus OX=10090 GN=Bpgm PE=1 SV=2	1	63.9432	1.97114e-05	149.69	102.39	141.13	0.999999	60.574	5.92911e-05	143.42	0	0		NaN	0	0		NaN	0.999948	42.8383	0.000341881	129.54	0.999996	54.4356	0.000341881	129.54	0.999998	57.3977	1.97114e-05	149.69	0	0		NaN	0	0		NaN	1	63.9432	9.94205e-05	141.13
P15327	122	P15327	P15327	Bisphosphoglycerate mutase	Bpgm	Bisphosphoglycerate mutase OS=Mus musculus OX=10090 GN=Bpgm PE=1 SV=2	0.999958	44.9614	3.04518e-07	101.49	85.599	101.49	0.999958	44.9614	3.04518e-07	101.49	0.999203	32.4826	0.00121335	63.085									0	0		NaN	0	0		NaN
Q7JJ13	121	Q7JJ13	Q7JJ13	Bromodomain-containing protein 2	Brd2	Bromodomain-containing protein 2 OS=Mus musculus OX=10090 GN=Brd2 PE=1 SV=1	1	38.634	0.0305882	38.634	1.7871	38.634																					1	38.634	0.0305882	38.634
E9Q173	448	E9Q173	E9Q173	BTB/POZ domain-containing protein 16	Btbd16	BTB/POZ domain-containing protein 16 OS=Mus musculus OX=10090 GN=Btbd16 PE=4 SV=1	0.999997	56.5918	1.2498e-50	211.71	192.22	179.79	0.999993	52.4877	4.06872e-33	179.44	0.999997	55.8487	1.2498e-50	211.71	0.999263	32.4032	2.80252e-19	150.94	0.999951	44.0367	4.52116e-27	168.55	0.999997	56.5918	3.90407e-33	179.79	0.999712	36.1574	1.74494e-27	171.73	0.998704	29.9357	2.99565e-19	150.36	0.999942	43.2328	1.62538e-33	184.59	0.999824	38.5548	4.31473e-13	137.62
Q52KB6	1100	Q52KB6	Q52KB6	C2 domain-containing protein 3	C2cd3	C2 domain-containing protein 3 OS=Mus musculus OX=10090 GN=C2cd3 PE=1 SV=3	0.819998	5.52375	0.0391338	19.579	0.83655	19.579																	0.819998	5.52375	0.0391338	19.579													0	0		NaN
Q52KB6	1101	Q52KB6	Q52KB6	C2 domain-containing protein 3	C2cd3	C2 domain-containing protein 3 OS=Mus musculus OX=10090 GN=C2cd3 PE=1 SV=3	0.819998	5.52375	0.0391338	19.579	0.83655	19.579																	0.819998	5.52375	0.0391338	19.579													0	0		NaN
Q52KB6	1102	Q52KB6	Q52KB6	C2 domain-containing protein 3	C2cd3	C2 domain-containing protein 3 OS=Mus musculus OX=10090 GN=C2cd3 PE=1 SV=3	0.819998	5.52375	0.0391338	19.579	0.83655	19.579																	0.819998	5.52375	0.0391338	19.579													0	0		NaN
P30993	342	P30993	P30993	C5a anaphylatoxin chemotactic receptor 1	C5ar1	C5a anaphylatoxin chemotactic receptor 1 OS=Mus musculus OX=10090 GN=C5ar1 PE=1 SV=2	0.405705	4.59285	0.0272585	54.898	36.318	54.898									0	0		NaN																					0.405705	4.59285	0.0272585	54.898
Q9CPX5	4	Q9CPX5	Q9CPX5	Ca(2+)-independent N-acyltransferase	Hrasls5	Ca(2+)-independent N-acyltransferase OS=Mus musculus OX=10090 GN=Hrasls5 PE=1 SV=2	1	82.5498	0.00056515	82.55	56.507	82.55																									1	82.5498	0.00056515	82.55
Q9CPX5	8	Q9CPX5	Q9CPX5	Ca(2+)-independent N-acyltransferase	Hrasls5	Ca(2+)-independent N-acyltransferase OS=Mus musculus OX=10090 GN=Hrasls5 PE=1 SV=2	1	82.5498	0.00056515	82.55	56.507	82.55																									1	82.5498	0.00056515	82.55
Q8BM92	37	Q8BM92	Q8BM92	Cadherin-7	Cdh7	Cadherin-7 OS=Mus musculus OX=10090 GN=Cdh7 PE=2 SV=1	0.705362	1.05367	0.0384495	31.647	8.821	31.647					0	0		NaN	0.705362	1.05367	0.0384495	31.647					0	0		NaN	0	0		NaN
Q8VHF2	759	Q8VHF2	Q8VHF2	Cadherin-related family member 5	Cdhr5	Cadherin-related family member 5 OS=Mus musculus OX=10090 GN=Cdhr5 PE=1 SV=1	0.848816	13.4617	0.00489896	60.621	2.2027	60.621					0.795703	11.1691	0.0167464	53.705	0.32442	1.9992	0.0153218	45.611					0.757887	10.4991	0.00521719	59.661					0.848816	13.4617	0.00489896	60.621					0	0		NaN
Q8VHF2	747	Q8VHF2	Q8VHF2	Cadherin-related family member 5	Cdhr5	Cadherin-related family member 5 OS=Mus musculus OX=10090 GN=Cdhr5 PE=1 SV=1	0.309239	0.439066	0.00374164	59.65	4.9217	59.65	0.309239	0.439066	0.00374164	59.65					0	0		NaN																					0	0		NaN
Q8VHF2	762	Q8VHF2	Q8VHF2	Cadherin-related family member 5	Cdhr5	Cadherin-related family member 5 OS=Mus musculus OX=10090 GN=Cdhr5 PE=1 SV=1	0.999968	48.9896	0.00374164	60.621	2.2027	59.65	0.999968	48.9896	0.00374164	59.65	0.999896	50.6347	0.0167464	53.705	0.999564	38.4228	0.0153218	45.611					0.999961	53.87	0.00521719	59.661					0.999962	54.2896	0.00489896	60.621					0	0		NaN
Q63811	35	Q63811	Q63811	Calcineurin subunit B type 2	Ppp3r2	Calcineurin subunit B type 2 OS=Mus musculus OX=10090 GN=Ppp3r2 PE=1 SV=3	0.861608	7.94327	3.81239e-08	126.26	107.91	126.26	0.861608	7.94327	3.81239e-08	126.26					0	0		NaN									0.853703	7.71321	0.00248213	74.584	0.708192	3.8798	0.00315774	76.807
Q9QXX4	641	Q9QXX4	Q9QXX4	Calcium-binding mitochondrial carrier protein Aralar2	Slc25a13	Calcium-binding mitochondrial carrier protein Aralar2 OS=Mus musculus OX=10090 GN=Slc25a13 PE=1 SV=1	0.815329	9.45807	0.0225235	40.187	14.144	40.187																					0.815329	9.45807	0.0225235	40.187
Q9D424	256	Q9D424	Q9D424	Calcium-binding tyrosine phosphorylation-regulated protein	Cabyr	Calcium-binding tyrosine phosphorylation-regulated protein OS=Mus musculus OX=10090 GN=Cabyr PE=1 SV=1	0.604059	1.83449	1.62989e-209	297.88	279.04	297.88	0.499999	0	3.38622e-89	215.45	0.604059	1.83449	1.62989e-209	297.88	0.499999	0	9.53312e-105	229.21	0.502186	0.239533	1.84579e-122	241.95	0.520447	0.41021	4.41372e-122	237.49	0.60382	1.83367	2.25313e-88	208.03	0.532945	0.574468	5.23729e-60	183.82	0.531929	0.58394	8.91639e-37	151.25	0.53004	0.524466	1.37167e-60	186.92
Q9D424	257	Q9D424	Q9D424	Calcium-binding tyrosine phosphorylation-regulated protein	Cabyr	Calcium-binding tyrosine phosphorylation-regulated protein OS=Mus musculus OX=10090 GN=Cabyr PE=1 SV=1	0.996352	24.3634	4.66363e-288	337	313.66	215.47	0.996352	24.3634	1.54442e-235	314.9	0.969252	14.9863	7.55817e-56	192.09	0.995841	23.7918	9.53312e-105	229.21	0.971356	15.3034	1.09785e-184	279.99	0.992257	21.077	2.44675e-122	240.33	0.995915	23.87	6.3214e-104	219.92	0.974252	15.7792	3.74897e-74	200.77	0.96524	14.4356	1.2079e-122	244.34	0.996231	24.2214	4.66363e-288	337
Q9D424	278	Q9D424	Q9D424	Calcium-binding tyrosine phosphorylation-regulated protein	Cabyr	Calcium-binding tyrosine phosphorylation-regulated protein OS=Mus musculus OX=10090 GN=Cabyr PE=1 SV=1	0.806176	7.0344	5.9329e-188	306.65	281.6	105.73	0.688863	6.06525	3.41284e-11	89.448	0	0		NaN	0.806176	7.0344	8.48651e-11	105.73	0	0		NaN	0	0		NaN	0.476862	1.32302	6.80115e-08	98.009	0.604468	3.95495	2.64461e-56	198.73	0.389022	0	1.07037e-19	131.36	0.693072	4.39063	5.9329e-188	306.65
Q9D424	280	Q9D424	Q9D424	Calcium-binding tyrosine phosphorylation-regulated protein	Cabyr	Calcium-binding tyrosine phosphorylation-regulated protein OS=Mus musculus OX=10090 GN=Cabyr PE=1 SV=1	0.330588	0	8.16565e-141	248.14	229.82	248.14	0	0		NaN	0	0		NaN	0	0		NaN	0.330588	0	8.16565e-141	248.14	0	0		NaN	0.18828	0	0.0400856	10.144	0	0		NaN
Q9D424	52	Q9D424	Q9D424	Calcium-binding tyrosine phosphorylation-regulated protein	Cabyr	Calcium-binding tyrosine phosphorylation-regulated protein OS=Mus musculus OX=10090 GN=Cabyr PE=1 SV=1	0.999177	30.8414	8.70523e-127	312.78	201.25	312.78	0.983128	17.6544	1.56486e-62	251.28	0.992745	21.3621	6.60683e-38	219.84	0.99677	24.8943	1.96912e-126	308	0	0		NaN	0.999177	30.8414	8.70523e-127	312.78	0.982886	17.5916	1.24819e-108	299.27					0.907226	9.90291	5.13426e-09	112.42	0.999097	30.4395	2.19185e-126	307.03
Q9D424	324	Q9D424	Q9D424	Calcium-binding tyrosine phosphorylation-regulated protein	Cabyr	Calcium-binding tyrosine phosphorylation-regulated protein OS=Mus musculus OX=10090 GN=Cabyr PE=1 SV=1	1	54.4573	1.0038e-138	310.45	271.69	54.457	1	170.319	1.0038e-138	310.45	1	305.297	1.85112e-138	305.3	1	297.114	2.57152e-120	297.11	1	55.7548	5.39224e-120	291.45	1	255.069	2.44041e-74	255.07	1	285.798	6.01176e-104	285.8	1	275.957	3.29236e-103	275.96	1	52.8233	1.03247e-138	310.28	1	54.4573	1.66539e-05	106.35
Q9D424	328	Q9D424	Q9D424	Calcium-binding tyrosine phosphorylation-regulated protein	Cabyr	Calcium-binding tyrosine phosphorylation-regulated protein OS=Mus musculus OX=10090 GN=Cabyr PE=1 SV=1	1	54.4573	1.0038e-138	310.45	271.69	54.457	1	170.319	1.0038e-138	310.45	1	305.297	1.85112e-138	305.3	1	297.114	2.57152e-120	297.11	1	55.7548	5.39224e-120	291.45	1	255.069	2.44041e-74	255.07	1	285.798	6.01176e-104	285.8	1	275.957	3.29236e-103	275.96	1	52.8233	1.03247e-138	310.28	1	54.4573	1.66539e-05	106.35
Q9D424	339	Q9D424	Q9D424	Calcium-binding tyrosine phosphorylation-regulated protein	Cabyr	Calcium-binding tyrosine phosphorylation-regulated protein OS=Mus musculus OX=10090 GN=Cabyr PE=1 SV=1	1	82.0051	2.5953e-157	315.69	280.51	311.52	0.999999	62.1089	1.5976e-103	265.84	1	68.7461	4.28083e-120	283.05	1	69.3654	6.14146e-120	281.37	1	67.4142	2.5953e-157	315.69	1	64.2064	3.67565e-156	304.19	1	74.5542	1.37539e-120	286.51	1	82.0051	1.60754e-156	311.52	0.999999	61.2088	9.55024e-138	295.95	1	63.5342	2.80226e-138	300.42
Q9D424	342	Q9D424	Q9D424	Calcium-binding tyrosine phosphorylation-regulated protein	Cabyr	Calcium-binding tyrosine phosphorylation-regulated protein OS=Mus musculus OX=10090 GN=Cabyr PE=1 SV=1	1	116.537	2.5953e-157	315.69	280.51	164.98	1	99.0746	1.65508e-128	296.17	1	93.5618	4.28083e-120	283.05	1	100.639	6.14146e-120	281.37	1	66.7345	2.5953e-157	315.69	1	93.3089	3.67565e-156	304.19	1	97.6465	1.37539e-120	286.51	1	109.604	1.60754e-156	311.52	1	81.6614	9.55024e-138	295.95	1	116.537	2.80226e-138	300.42
Q9D424	239	Q9D424	Q9D424	Calcium-binding tyrosine phosphorylation-regulated protein	Cabyr	Calcium-binding tyrosine phosphorylation-regulated protein OS=Mus musculus OX=10090 GN=Cabyr PE=1 SV=1	0.538906	0.678793	2.44675e-122	240.33	230.11	240.33	0.537966	0.662385	4.49203e-122	236.29	0.522916	0.399453	2.73825e-105	230.44	0.537864	0.660924	1.61535e-88	214.71	0.513566	0.239533	1.11874e-07	129.11	0.538906	0.678793	2.44675e-122	240.33	0.5351	0.613754	2.25313e-88	208.03	0.532953	0.574468	9.47634e-60	179.39	0.533483	0.58394	8.91639e-37	151.25	0.530093	0.524466	2.21268e-88	214.02
Q9D424	248	Q9D424	Q9D424	Calcium-binding tyrosine phosphorylation-regulated protein	Cabyr	Calcium-binding tyrosine phosphorylation-regulated protein OS=Mus musculus OX=10090 GN=Cabyr PE=1 SV=1	0.395842	1.17405	1.47654e-27	136.18	127.87	136.18	0	0		NaN	0.333026	0.805461	0.0164283	25.916	0	0		NaN	0	0		NaN	0	0		NaN	0.3855	4.03573	0.0357626	10.144	0	0		NaN	0.395842	1.17405	1.47654e-27	136.18	0.327699	0.200535	5.25903e-05	50.007
Q9D424	124	Q9D424	Q9D424	Calcium-binding tyrosine phosphorylation-regulated protein	Cabyr	Calcium-binding tyrosine phosphorylation-regulated protein OS=Mus musculus OX=10090 GN=Cabyr PE=1 SV=1	1	117.133	3.89979e-249	373.11	327.72	320.12	1	113.786	3.89979e-249	373.11	1	94.2631	2.13566e-222	348.63	1	103.617	3.97686e-177	327.32	1	91.9555	1.53562e-156	309.82	1	103.74	8.79505e-177	323.04	1	95.7393	6.95462e-157	313.51	1	108.976	6.45294e-249	372.72	1	117.133	1.20809e-176	320.12	1	108.804	3.65898e-200	344.8
Q9D424	131	Q9D424	Q9D424	Calcium-binding tyrosine phosphorylation-regulated protein	Cabyr	Calcium-binding tyrosine phosphorylation-regulated protein OS=Mus musculus OX=10090 GN=Cabyr PE=1 SV=1	0.995842	25.2942	3.47491e-20	156.43	136.17	148.09	0.995734	24.3623	2.33153e-07	116.08	0.96699	15.2932	8.93528e-09	117.36	0.993359	22.4826	3.47491e-20	156.43	0	0		NaN	0	0		NaN	0.98453	18.9852	8.48186e-09	118.05	0	0		NaN	0.538308	5.13643	0.0467311	25.18	0.995842	25.2942	1.30737e-19	148.09
Q9D424	274	Q9D424	Q9D424	Calcium-binding tyrosine phosphorylation-regulated protein	Cabyr	Calcium-binding tyrosine phosphorylation-regulated protein OS=Mus musculus OX=10090 GN=Cabyr PE=1 SV=1	0.82064	9.88189	8.16565e-141	248.14	229.82	166.07	0.82064	9.88189	4.37341e-47	166.07	0.40644	2.69727	5.12608e-20	120.62	0.580312	5.81121	1.6168e-27	140.78	0.420721	2.88378	8.16565e-141	248.14	0.462164	3.69468	2.26072e-73	193.98	0.451337	3.38955	3.38178e-27	135.99	0.433771	2.57188	6.99056e-47	164.2	0.554152	4.26417	5.24725e-27	130.92	0.42525	1.03418	2.48537e-15	114.95
Q9D424	277	Q9D424	Q9D424	Calcium-binding tyrosine phosphorylation-regulated protein	Cabyr	Calcium-binding tyrosine phosphorylation-regulated protein OS=Mus musculus OX=10090 GN=Cabyr PE=1 SV=1	0.723182	6.19612	3.14428e-258	345.14	321.74	317.44	0.625396	5.68179	7.50865e-211	330.19	0.677367	5.55606	7.23486e-168	294.59	0.723182	6.19612	1.52598e-209	317.44	0	0		NaN	0.611506	3.00262	3.14428e-258	345.14	0.549476	2.9704	5.17071e-188	310.62	0	0		NaN	0.389022	0	1.07037e-19	131.36	0.482741	0	0.010737	60.991
Q9D424	345	Q9D424	Q9D424	Calcium-binding tyrosine phosphorylation-regulated protein	Cabyr	Calcium-binding tyrosine phosphorylation-regulated protein OS=Mus musculus OX=10090 GN=Cabyr PE=1 SV=1	0.92921	10.8373	5.43435e-74	235.26	211.97	161.56	0.599776	1.76421	2.68865e-06	114.9	0	0		NaN	0	0		NaN	0	0		NaN	0	0		NaN	0	0		NaN	0.595356	1.67717	5.43435e-74	235.26	0	0		NaN	0.92921	10.8373	2.62239e-26	161.56
Q9D424	238	Q9D424	Q9D424	Calcium-binding tyrosine phosphorylation-regulated protein	Cabyr	Calcium-binding tyrosine phosphorylation-regulated protein OS=Mus musculus OX=10090 GN=Cabyr PE=1 SV=1	0.5	0	2.73825e-105	230.44	216.73	205.06	0.5	0	1.70118e-39	215.81	0.5	0	2.73825e-105	230.44	0.5	0	1.61535e-88	214.71	0.5	0	1.11874e-07	129.11	0.5	0	6.31896e-89	215.85	0.5	0	3.56042e-59	185.96	0.5	0	2.49168e-36	152.45	0.5	0	5.91414e-09	139.88	0.5	0	2.21268e-88	214.02
Q9D424	126	Q9D424	Q9D424	Calcium-binding tyrosine phosphorylation-regulated protein	Cabyr	Calcium-binding tyrosine phosphorylation-regulated protein OS=Mus musculus OX=10090 GN=Cabyr PE=1 SV=1	0.49986	0	5.76825e-11	113.15	103.58	113.15	0	0		NaN	0.466588	0	0.012784	53.033	0	0		NaN	0.49986	0	5.76825e-11	113.15	0.460636	0	0.0210144	45.88	0.498618	0	0.00010945	91.414	0.49749	0	4.58074e-05	80.984	0	0		NaN	0.477984	0	0.00339079	65.887
Q8K1N1	174	Q8K1N1	Q8K1N1	Calcium-independent phospholipase A2-gamma	Pnpla8	Calcium-independent phospholipase A2-gamma OS=Mus musculus OX=10090 GN=Pnpla8 PE=1 SV=1	0.715889	1.63868	0.0325589	32.72	17.558	24.207																					0.715889	1.63868	0.0325589	32.72	0	0		NaN					0.694866	0.960043	0.0449351	25.604
Q8K1N1	177	Q8K1N1	Q8K1N1	Calcium-independent phospholipase A2-gamma	Pnpla8	Calcium-independent phospholipase A2-gamma OS=Mus musculus OX=10090 GN=Pnpla8 PE=1 SV=1	0.735598	1.95093	0.0153797	44.278	30.851	24.207													0.60058	0.332203	0.0391675	37.56					0.735598	1.95093	0.0153797	44.278	0	0		NaN					0.707595	1.1451	0.032502	32.952
Q9CR86	31	Q9CR86	Q9CR86	Calcium-regulated heat stable protein 1	Carhsp1	Calcium-regulated heat stable protein 1 OS=Mus musculus OX=10090 GN=Carhsp1 PE=1 SV=1	0.99977	36.3733	5.12308e-10	130.43	120.74	93.093	0.948472	12.6335	4.40188e-06	111.2	0.999608	34.0699	1.96465e-06	114.2	0.992017	20.9336	4.23706e-06	111.4	0.98885	19.4774	0.00105656	80.847	0.99498	22.9655	5.12308e-10	130.43	0.991273	20.5426	1.02796e-08	121.84	0.998987	29.9416	9.81758e-06	104.53	0.99977	36.3733	0.000187537	93.093	0.998004	26.987	1.22794e-08	120.08
Q9CR86	33	Q9CR86	Q9CR86	Calcium-regulated heat stable protein 1	Carhsp1	Calcium-regulated heat stable protein 1 OS=Mus musculus OX=10090 GN=Carhsp1 PE=1 SV=1	0.999997	56.8371	5.12308e-10	130.43	120.74	93.093	0.996451	24.253	4.40188e-06	111.2	0.999912	40.5471	1.96465e-06	114.2	0.997763	26.4593	4.23706e-06	111.4	0.999733	35.7215	0.00105656	80.847	0.998619	28.5717	5.12308e-10	130.43	0.997613	26.1737	1.02796e-08	121.84	0.999994	52.4647	9.81758e-06	104.53	0.999997	56.8371	0.000187537	93.093	0.999448	32.5714	1.22794e-08	120.08
Q6Q477	329	Q6Q477	Q6Q477	Calcium-transporting ATPase	Atp2b4	Plasma membrane calcium-transporting ATPase 4 OS=Mus musculus OX=10090 GN=Atp2b4 PE=1 SV=1	1	87.5928	0	413.48	388.96	413.48	0.999999	59.9682	0	407.89	1	65.6625	0	408.97	0.999997	55.3832	8.01683e-300	376.56	0.999999	61.475	3.46337e-300	380.03	1	87.5928	0	413.48	1	64.8111	1.13197e-272	367.1	1	75.119	2.10008e-273	372.47	0.999997	54.88	6.55708e-273	367.53	1	64.6136	3.19436e-273	370.69
Q6Q477	335	Q6Q477	Q6Q477	Calcium-transporting ATPase	Atp2b4	Plasma membrane calcium-transporting ATPase 4 OS=Mus musculus OX=10090 GN=Atp2b4 PE=1 SV=1	0.999979	46.8508	1.24754e-65	212.39	183.75	212.39	0.999979	46.8508	1.24754e-65	212.39	0	0		NaN	0.640891	2.46419	0.00132286	68.589	0.961289	14.039	3.96488e-12	125.71	0.923391	10.8149	4.19523e-09	110.91	0.933455	11.5305	6.20135e-05	80.239	0.872136	9.10271	5.37981e-05	76.004					0.999327	31.7214	6.86002e-17	142.9
Q6Q477	1071	Q6Q477	Q6Q477	Calcium-transporting ATPase	Atp2b4	Plasma membrane calcium-transporting ATPase 4 OS=Mus musculus OX=10090 GN=Atp2b4 PE=1 SV=1	0.99912	30.9959	1.27123e-168	291.68	263.46	291.68	0.839185	7.73629	4.29593e-99	233.44	0.757284	7.03974	5.31411e-27	146.58	0.492815	0	5.31411e-27	146.58	0	0		NaN	0.825462	6.76017	2.02914e-70	214.15	0.49633	0	7.63136e-46	186.39	0.961346	13.9823	0.0279495	45.094					0.99912	30.9959	1.27123e-168	291.68
Q6Q477	1125	Q6Q477	Q6Q477	Calcium-transporting ATPase	Atp2b4	Plasma membrane calcium-transporting ATPase 4 OS=Mus musculus OX=10090 GN=Atp2b4 PE=1 SV=1	0.31293	0	5.62748e-05	70.932	64.777	70.932																									0.31293	0	5.62748e-05	70.932
Q6Q477	1126	Q6Q477	Q6Q477	Calcium-transporting ATPase	Atp2b4	Plasma membrane calcium-transporting ATPase 4 OS=Mus musculus OX=10090 GN=Atp2b4 PE=1 SV=1	0.312949	0	5.62748e-05	70.932	64.777	70.932																									0.312949	0	5.62748e-05	70.932
Q6Q477	1074	Q6Q477	Q6Q477	Calcium-transporting ATPase	Atp2b4	Plasma membrane calcium-transporting ATPase 4 OS=Mus musculus OX=10090 GN=Atp2b4 PE=1 SV=1	0.49633	0	7.63136e-46	186.39	124.11	186.39	0	0		NaN					0.492815	0	5.31411e-27	146.58	0	0		NaN					0.49633	0	7.63136e-46	186.39
Q6Q477	334	Q6Q477	Q6Q477	Calcium-transporting ATPase	Atp2b4	Plasma membrane calcium-transporting ATPase 4 OS=Mus musculus OX=10090 GN=Atp2b4 PE=1 SV=1	0.873845	8.51305	6.86002e-17	142.9	122.13	142.9	0.536095	1.29987	0.0403514	33.153	0	0		NaN	0.556163	3.55349	0.00132286	68.589	0.854349	10.333	3.4138e-07	100.36	0.583044	4.18745	1.22616e-05	87.21	0	0		NaN									0.873845	8.51305	6.86002e-17	142.9
Q6Q477	337	Q6Q477	Q6Q477	Calcium-transporting ATPase	Atp2b4	Plasma membrane calcium-transporting ATPase 4 OS=Mus musculus OX=10090 GN=Atp2b4 PE=1 SV=1	0.6435	2.34637	0.0145453	52.669	37.738	52.669					0	0		NaN	0	0		NaN	0	0		NaN	0	0		NaN	0	0		NaN									0.6435	2.34637	0.0145453	52.669
Q6Q477	1139	Q6Q477	Q6Q477	Calcium-transporting ATPase	Atp2b4	Plasma membrane calcium-transporting ATPase 4 OS=Mus musculus OX=10090 GN=Atp2b4 PE=1 SV=1	0.286501	0	5.62748e-05	70.932	64.777	70.932																									0.286501	0	5.62748e-05	70.932
Q6Q477	1140	Q6Q477	Q6Q477	Calcium-transporting ATPase	Atp2b4	Plasma membrane calcium-transporting ATPase 4 OS=Mus musculus OX=10090 GN=Atp2b4 PE=1 SV=1	0.286501	0	5.62748e-05	70.932	64.777	70.932																									0.286501	0	5.62748e-05	70.932
Q64338	485	Q64338	Q64338	Calcium/calmodulin-dependent 3',5'-cyclic nucleotide phosphodiesterase 1C	Pde1c	Calcium/calmodulin-dependent 3',5'-cyclic nucleotide phosphodiesterase 1C OS=Mus musculus OX=10090 GN=Pde1c PE=1 SV=2	0.303815	0	0.0070477	86.213	64.679	86.213																					0.303815	0	0.0070477	86.213
Q64338	486	Q64338	Q64338	Calcium/calmodulin-dependent 3',5'-cyclic nucleotide phosphodiesterase 1C	Pde1c	Calcium/calmodulin-dependent 3',5'-cyclic nucleotide phosphodiesterase 1C OS=Mus musculus OX=10090 GN=Pde1c PE=1 SV=2	0.303815	0	0.0070477	86.213	64.679	86.213																					0.303815	0	0.0070477	86.213
Q64338	488	Q64338	Q64338	Calcium/calmodulin-dependent 3',5'-cyclic nucleotide phosphodiesterase 1C	Pde1c	Calcium/calmodulin-dependent 3',5'-cyclic nucleotide phosphodiesterase 1C OS=Mus musculus OX=10090 GN=Pde1c PE=1 SV=2	0.303815	0	0.0070477	86.213	64.679	86.213																					0.303815	0	0.0070477	86.213
P11798	466	P11798	P11798	Calcium/calmodulin-dependent protein kinase type II subunit alpha	Camk2a	Calcium/calmodulin-dependent protein kinase type II subunit alpha OS=Mus musculus OX=10090 GN=Camk2a PE=1 SV=2	0.924025	10.9713	0.0173208	50.358	40.375	50.358	0.922001	10.9713	0.0173208	50.358	0.793968	6.04656	0.0255686	43.598	0.498076	0	0.0222814	45.916	0.924025	10.9713	0.0173208	50.358	0.809902	6.47918	0.0322968	39.276	0.77453	5.44247	0.0229162	45.347	0.793504	6.04656	0.0255686	43.598	0.793484	6.04656	0.0255686	43.598	0.730631	4.35798	0.044965	31.138
P11798	468	P11798	P11798	Calcium/calmodulin-dependent protein kinase type II subunit alpha	Camk2a	Calcium/calmodulin-dependent protein kinase type II subunit alpha OS=Mus musculus OX=10090 GN=Camk2a PE=1 SV=2	0.786493	5.91046	0.0222814	45.916	31.332	44.788	0.631583	0	0.0388078	45.347	0	0		NaN	0.498076	0	0.0222814	45.916	0.514812	0	0.0412177	32.702	0	0		NaN	0	0		NaN	0.786493	5.91046	0.0401634	44.788	0.332196	0	0.0420322	28.956	0	0		NaN
P11798	478	P11798	P11798	Calcium/calmodulin-dependent protein kinase type II subunit alpha	Camk2a	Calcium/calmodulin-dependent protein kinase type II subunit alpha OS=Mus musculus OX=10090 GN=Camk2a PE=1 SV=2	0.999353	32.7857	0.0173208	50.358	40.375	45.916	0.997979	29.1158	0.0173208	50.358	0.998302	30.7002	0.0255686	43.598	0.999353	32.7857	0.0222814	45.916	0.999224	33.64	0.0173208	50.358	0.993457	23.7543	0.0322968	39.276	0.997189	27.6272	0.0229162	45.347	0.999214	32.559	0.0255686	44.788	0.998441	30.7002	0.0255686	43.598	0.99292	24.0394	0.044965	31.138
P08414	387	P08414	P08414	Calcium/calmodulin-dependent protein kinase type IV	Camk4	Calcium/calmodulin-dependent protein kinase type IV OS=Mus musculus OX=10090 GN=Camk4 PE=1 SV=2	0.725684	4.23115	0.00118362	65.171	51.725	65.171																					0.725684	4.23115	0.00118362	65.171
Q8CDE2	500	Q8CDE2	Q8CDE2	Calicin	Ccin	Calicin OS=Mus musculus OX=10090 GN=Ccin PE=1 SV=1	0.687072	5.17611	2.13888e-10	106.19	95.769	81.205	0	0		NaN	0	0		NaN	0.687072	5.17611	3.3375e-05	81.205													0.25	0	2.13888e-10	106.19	0	0		NaN
Q8CDE2	503	Q8CDE2	Q8CDE2	Calicin	Ccin	Calicin OS=Mus musculus OX=10090 GN=Ccin PE=1 SV=1	0.746787	9.23211	2.13888e-10	106.19	95.769	82.654	0	0		NaN	0	0		NaN																	0.25	0	2.13888e-10	106.19	0.699207	7.72372	2.00221e-05	83.998	0.746787	9.23211	2.64471e-05	82.654
Q8CDE2	165	Q8CDE2	Q8CDE2	Calicin	Ccin	Calicin OS=Mus musculus OX=10090 GN=Ccin PE=1 SV=1	0.999886	39.4142	1.96625e-16	160.67	143.19	160.67					0	0		NaN	0.999886	39.4142	1.96625e-16	160.67	0	0		NaN	0.381889	0.944102	0.0452291	28.806													0	0		NaN
Q8CDE2	169	Q8CDE2	Q8CDE2	Calicin	Ccin	Calicin OS=Mus musculus OX=10090 GN=Ccin PE=1 SV=1	0.999996	54.0301	6.44922e-50	218.44	187.46	120.33	0.999948	42.8208	1.32188e-16	163.15	0.999996	54.0301	1.12913e-16	164.69	0.999992	50.7771	4.13634e-31	201.15	0.903013	10.3188	0.0289074	39.188	0.999938	42.2463	2.01011e-12	151.01	0.999952	43.2024	1.40224e-08	126.45	0.999901	40.0373	5.23146e-23	184.95	0.999986	48.5341	6.44922e-50	218.44	0.999588	33.8454	3.11118e-12	146.39
Q8CDE2	267	Q8CDE2	Q8CDE2	Calicin	Ccin	Calicin OS=Mus musculus OX=10090 GN=Ccin PE=1 SV=1	1	63.902	5.85419e-08	156.67	119.5	156.67					1	63.902	5.85419e-08	156.67	0.999885	39.5377	0.00697318	68.261	0.999991	50.6824	0.000685203	110.32	0.742993	6.28689	0.0468818	19.243	0.999998	56.1415	0.00107033	104.76	0.999996	54.5424	0.00013081	123.92	0.999998	56.3191	0.000409463	114.29	0.999992	50.7966	0.00123921	101.92
Q8CDE2	247	Q8CDE2	Q8CDE2	Calicin	Ccin	Calicin OS=Mus musculus OX=10090 GN=Ccin PE=1 SV=1	0.999524	33.2884	1.91209e-33	176.48	150.66	146.15	0.999524	33.2884	1.52984e-19	146.15	0.940583	13.0902	4.98564e-05	69.619									0.993115	21.7241	1.82089e-09	128.17					0	0		NaN	0	0		NaN	0.999266	31.3459	1.91209e-33	176.48
Q8CDE2	97	Q8CDE2	Q8CDE2	Calicin	Ccin	Calicin OS=Mus musculus OX=10090 GN=Ccin PE=1 SV=1	1	180.479	2.62709e-28	202.82	168.43	180.48	1	202.246	9.13216e-23	202.25	1	166.026	4.80413e-10	166.03	1	202.818	2.62709e-28	202.82					1	179.555	2.06378e-14	179.56	1	180.479	1.83845e-14	180.48									0	0		NaN
Q8CDE2	501	Q8CDE2	Q8CDE2	Calicin	Ccin	Calicin OS=Mus musculus OX=10090 GN=Ccin PE=1 SV=1	0.497347	1.88536	2.13888e-10	106.66	94.025	106.66	0	0		NaN	0	0		NaN																	0.497347	1.88536	2.13888e-10	106.66	0	0		NaN
Q8CDE2	502	Q8CDE2	Q8CDE2	Calicin	Ccin	Calicin OS=Mus musculus OX=10090 GN=Ccin PE=1 SV=1	0.35178	0.692852	2.13888e-10	106.19	95.769	64.318	0	0		NaN	0	0		NaN													0.35178	0.692852	0.0184585	64.318	0.25	0	2.13888e-10	106.19	0	0		NaN
Q8C5W0	905	Q8C5W0	Q8C5W0	Calmin	Clmn	Calmin OS=Mus musculus OX=10090 GN=Clmn PE=1 SV=2	0.911546	10.1306	2.39426e-97	223.1	207.13	159.04	0.87588	8.48601	2.39426e-97	223.1	0.911546	10.1306	2.00069e-32	159.04	0.860115	7.88785	3.51917e-12	146.89	0.816078	6.47501	8.23402e-05	99.407	0.887617	8.97543	1.7404e-08	127.5	0.837545	7.12275	2.45527e-12	150.69	0.498742	0	0.00659514	64.679	0	0		NaN	0.5	0	1.9207e-23	187.06
Q8C5W0	906	Q8C5W0	Q8C5W0	Calmin	Clmn	Calmin OS=Mus musculus OX=10090 GN=Clmn PE=1 SV=2	0.5	0	1.9207e-23	187.06	142.48	187.06	0.221415	0	3.02309e-06	93.656	0	0		NaN													0	0		NaN	0.498742	0	0.00659514	64.679	0	0		NaN	0.5	0	1.9207e-23	187.06
Q8C5W0	925	Q8C5W0	Q8C5W0	Calmin	Clmn	Calmin OS=Mus musculus OX=10090 GN=Clmn PE=1 SV=2	0.999991	50.9092	3.03533e-26	203.29	174.37	203.29					0	0		NaN									0.990858	23.2303	0.000205159	136.3	0	0		NaN									0.999991	50.9092	3.03533e-26	203.29
Q8C5W0	715	Q8C5W0	Q8C5W0	Calmin	Clmn	Calmin OS=Mus musculus OX=10090 GN=Clmn PE=1 SV=2	0.999988	49.1868	3.86098e-160	328.75	302.63	328.75	0.999905	40.2373	3.04205e-104	281.36	0.980236	16.9548	1.33064e-102	252.32	0.999634	34.3666	1.77971e-50	227.3	0.999447	34.3777	1.72644e-12	151.91	0.999947	42.7803	5.99775e-104	274.91	0.99984	37.966	4.9006e-104	275.67	0.999773	38.7216	7.17283e-09	129.32	0	0		NaN	0.999988	49.1868	3.86098e-160	328.75
Q8C5W0	724	Q8C5W0	Q8C5W0	Calmin	Clmn	Calmin OS=Mus musculus OX=10090 GN=Clmn PE=1 SV=2	1	66.6777	1.54219e-160	329.92	303.09	278.16	0.999999	60.442	1.54219e-160	329.92	1	64.8411	1.5159e-139	310.47	0.999987	51.1758	7.11648e-140	313.7	0.999984	48.0634	3.3563e-139	303.07	0.999992	50.8781	5.99775e-104	274.91	0.999999	60.6069	7.11648e-140	313.7	0.999505	33.0553	6.81309e-50	217.73	0.999427	32.4186	1.70156e-16	162.43	1	66.6777	3.86098e-160	328.75
Q8C5W0	902	Q8C5W0	Q8C5W0	Calmin	Clmn	Calmin OS=Mus musculus OX=10090 GN=Clmn PE=1 SV=2	0.458064	0	2.39426e-97	223.1	207.13	223.1	0.458064	0	2.39426e-97	223.1	0.442304	0	2.00069e-32	155.2													0	0		NaN									0	0		NaN
P0DP28;P0DP27;P0DP26;Q9D6P8	82;82;82;82	P0DP28	P0DP28	Calmodulin-like protein 3	Calml3	Calmodulin-3 OS=Mus musculus OX=10090 GN=Calm3 PE=1 SV=1;Calmodulin-2 OS=Mus musculus OX=10090 GN=Calm2 PE=1 SV=1;Calmodulin-1 OS=Mus musculus OX=10090 GN=Calm1 PE=1 SV=1;Calmodulin-like protein 3 OS=Mus musculus OX=10090 GN=Calml3 PE=2 SV=1	0.999998	58.0275	7.9554e-83	269.23	237.07	262.37	0.999981	47.1685	5.9736e-21	200.19	0.999957	45.67	9.19703e-34	205	0.999998	58.0275	1.63024e-76	262.37	0.999606	34.0471	3.71951e-26	198.07	0.999984	47.8364	2.02782e-26	199.99	0.99961	34.1115	8.65683e-34	205.68	0.987728	19.4839	5.34898e-34	209.85	0.999966	44.7352	1.00808e-25	190.83	0.999994	51.9507	7.9554e-83	269.23
P35564	582	P35564	P35564	Calnexin	Canx	Calnexin OS=Mus musculus OX=10090 GN=Canx PE=1 SV=1	1	267.78	1.29801e-145	328.3	259.75	328.3	1	158.226	4.18977e-13	183.06	0.999986	48.6522	0.00011404	93.909	1	259.152	2.18132e-145	326.57	0	0		NaN	1	225.106	2.27192e-90	281.54	1	216.313	2.27192e-90	281.54	0	0		NaN	0	0		NaN	1	267.78	1.29801e-145	328.3
P35564	553	P35564	P35564	Calnexin	Canx	Calnexin OS=Mus musculus OX=10090 GN=Canx PE=1 SV=1	0.687185	3.46878	1.77062e-23	141.76	128.67	141.76	0	0		NaN	0	0		NaN									0.687185	3.46878	1.77062e-23	141.76	0	0		NaN	0	0		NaN					0.329724	0	0.00353561	62.684
P35564	563	P35564	P35564	Calnexin	Canx	Calnexin OS=Mus musculus OX=10090 GN=Canx PE=1 SV=1	1	72.3258	0	464.46	430.08	464.46	1	72.3258	0	464.46	0.999999	61.7112	3.41094e-272	345.79	0.999996	54.5116	1.92553e-181	294.35	0.999596	33.9362	2.08101e-89	217.83	0.999998	57.8931	2.01014e-202	315.4	0.999805	37.4516	7.62517e-62	190.22	0.999999	59.7765	2.45307e-181	292.18	0.999305	31.6122	2.87848e-62	197.74	0.999997	54.9007	2.42076e-201	302.51
P35564	554	P35564	P35564	Calnexin	Canx	Calnexin OS=Mus musculus OX=10090 GN=Canx PE=1 SV=1	0.615743	3.47315	2.22363e-10	110.79	95.842	81.128	0	0		NaN	0	0		NaN	0.588105	1.65895	2.22363e-10	110.79									0	0		NaN	0	0		NaN					0.615743	3.47315	0.000102947	81.128
P35564	558	P35564	P35564	Calnexin	Canx	Calnexin OS=Mus musculus OX=10090 GN=Canx PE=1 SV=1	0.329724	0	0.00353561	62.684	41.286	62.684	0	0		NaN	0	0		NaN													0	0		NaN	0	0		NaN					0.329724	0	0.00353561	62.684
O35887	41	O35887	O35887	Calumenin	Calu	Calumenin OS=Mus musculus OX=10090 GN=Calu PE=1 SV=1	0.300583	0	0.000401783	64.914	54.856	64.914													0	0		NaN													0.300583	0	0.000401783	64.914
O35887	46	O35887	O35887	Calumenin	Calu	Calumenin OS=Mus musculus OX=10090 GN=Calu PE=1 SV=1	0.300583	0	0.000401783	64.914	54.856	64.914													0	0		NaN													0.300583	0	0.000401783	64.914
P05132	339	P05132	P05132	cAMP-dependent protein kinase catalytic subunit alpha	Prkaca	cAMP-dependent protein kinase catalytic subunit alpha OS=Mus musculus OX=10090 GN=Prkaca PE=1 SV=3	1	86.1209	2.13518e-22	150.45	119.19	143.33	0.999864	41.6717	2.84919e-07	101.27	0.996767	28.082	9.88896e-06	81.697	0.995441	26.1512	3.75812e-05	84.067	0.999998	59.0717	6.93803e-16	131.78	0.999579	34.7899	2.84919e-07	101.27	0.930415	14.3136	0.0024691	61.099	1	86.1209	4.85786e-17	143.33	1	70.3051	2.13518e-22	150.45	0	0		NaN
P05132;P68181	196;196	P05132	P05132	cAMP-dependent protein kinase catalytic subunit alpha;cAMP-dependent protein kinase catalytic subunit beta	Prkaca;Prkacb	cAMP-dependent protein kinase catalytic subunit alpha OS=Mus musculus OX=10090 GN=Prkaca PE=1 SV=3;cAMP-dependent protein kinase catalytic subunit beta OS=Mus musculus OX=10090 GN=Prkacb PE=1 SV=2	0.621486	2.15565	1.16179e-25	165.48	158.55	165.48					0.595205	1.67626	3.43516e-18	152.99					0.58539	1.49975	0.000147224	109.25	0.601515	1.7893	4.23732e-12	140.57	0.600586	1.77251	5.06612e-12	139.67	0.606524	1.88171	9.0593e-12	135.34	0.621486	2.15565	1.16179e-25	165.48
P05132;P68181	198;198	P05132	P05132	cAMP-dependent protein kinase catalytic subunit alpha;cAMP-dependent protein kinase catalytic subunit beta	Prkaca;Prkacb	cAMP-dependent protein kinase catalytic subunit alpha OS=Mus musculus OX=10090 GN=Prkaca PE=1 SV=3;cAMP-dependent protein kinase catalytic subunit beta OS=Mus musculus OX=10090 GN=Prkacb PE=1 SV=2	0.999962	44.2358	8.87668e-96	265.37	244.28	260.96	0.999962	44.2358	1.35696e-95	260.96	0.999774	36.4663	6.80917e-82	256.89	0.999952	43.1577	2.20081e-82	258.61	0.999854	38.3678	8.87668e-96	265.37	0.999315	31.6422	9.11825e-55	224.19	0.999883	39.3256	1.97793e-81	252.05									0.999932	41.6883	1.2968e-81	254.59
Q9DBC7	77	Q9DBC7	Q9DBC7	cAMP-dependent protein kinase type I-alpha regulatory subunit;cAMP-dependent protein kinase type I-alpha regulatory subunit, N-terminally processed	Prkar1a	cAMP-dependent protein kinase type I-alpha regulatory subunit OS=Mus musculus OX=10090 GN=Prkar1a PE=1 SV=3	0.993475	24.265	3.31227e-38	186.3	164.17	148.72	0.91246	13.1912	1.13605e-19	148.1	0.937656	13.7328	2.62345e-37	174.4	0.931865	11.5041	7.53712e-05	99.508	0.966868	15.4815	3.31227e-38	186.3	0.923537	13.5153	5.08541e-09	122.78	0.993475	24.265	1.07457e-19	148.72	0.9605	16.8944	2.10133e-13	133.62	0.922251	13.0649	2.1869e-13	133.15	0.813517	6.3995	3.66103e-13	140.35
Q9DBC7	83	Q9DBC7	Q9DBC7	cAMP-dependent protein kinase type I-alpha regulatory subunit;cAMP-dependent protein kinase type I-alpha regulatory subunit, N-terminally processed	Prkar1a	cAMP-dependent protein kinase type I-alpha regulatory subunit OS=Mus musculus OX=10090 GN=Prkar1a PE=1 SV=3	0.994285	23.0835	0.000224862	93.006	80.721	93.006	0.94173	12.794	0.000226136	92.95	0.942394	12.8807	0.000831927	83.871	0	0		NaN	0	0		NaN	0.981592	17.9866	0.00132663	79.69	0.994285	23.0835	0.000224862	93.006	0.96859	16.0118	0.00658339	62.589	0	0		NaN	0.991698	21.7546	0.000437111	87.208
P12367	392	P12367	P12367	cAMP-dependent protein kinase type II-alpha regulatory subunit	Prkar2a	cAMP-dependent protein kinase type II-alpha regulatory subunit OS=Mus musculus OX=10090 GN=Prkar2a PE=1 SV=2	1	129.964	3.64711e-63	254.47	213.99	228.02	1	119.149	6.22694e-41	229.03	1	124.5	8.13268e-63	248.36	1	115.964	5.24585e-63	249.19	1	128.721	3.64711e-63	254.47	1	108.621	8.13268e-63	248.36	1	106.041	1.78954e-39	229.75	1	110.988	6.27531e-29	211.38	1	111.138	4.66725e-38	218.02	1	129.964	1.03422e-38	228.02
P12367	96	P12367	P12367	cAMP-dependent protein kinase type II-alpha regulatory subunit	Prkar2a	cAMP-dependent protein kinase type II-alpha regulatory subunit OS=Mus musculus OX=10090 GN=Prkar2a PE=1 SV=2	1	82.2526	1.05706e-222	350.71	309.18	290.54	1	66.1125	8.97254e-75	234.23	1	68.2729	1.6942e-156	304.43	1	75.0139	2.57665e-120	281.66	1	71.5459	9.98283e-53	197.83	1	82.2526	8.33318e-138	290.54	1	79.673	5.75356e-104	267.25	0.999999	61.158	1.15377e-52	197.13	1	72.7192	7.84289e-51	208.96	1	70.0948	1.05706e-222	350.71
P12367	101	P12367	P12367	cAMP-dependent protein kinase type II-alpha regulatory subunit	Prkar2a	cAMP-dependent protein kinase type II-alpha regulatory subunit OS=Mus musculus OX=10090 GN=Prkar2a PE=1 SV=2	0.979192	16.7375	3.92882e-05	70.213	59.71	66.793	0	0		NaN	0.979192	16.7375	0.000264385	66.793	0.931457	11.3354	3.92882e-05	70.213					0.943335	12.245	8.50835e-05	67.951	0	0		NaN					0	0		NaN	0.792621	5.85566	0.000583319	64.733
P12367	197	P12367	P12367	cAMP-dependent protein kinase type II-alpha regulatory subunit	Prkar2a	cAMP-dependent protein kinase type II-alpha regulatory subunit OS=Mus musculus OX=10090 GN=Prkar2a PE=1 SV=2	0.357134	0.54676	0.00069869	76.733	62.424	76.733	0	0		NaN					0	0		NaN									0	0		NaN									0.357134	0.54676	0.00069869	76.733
P12367;P31324	202;218	P12367	P12367	cAMP-dependent protein kinase type II-alpha regulatory subunit;cAMP-dependent protein kinase type II-beta regulatory subunit	Prkar2a;Prkar2b	cAMP-dependent protein kinase type II-alpha regulatory subunit OS=Mus musculus OX=10090 GN=Prkar2a PE=1 SV=2;cAMP-dependent protein kinase type II-beta regulatory subunit OS=Mus musculus OX=10090 GN=Prkar2b PE=1 SV=3	1	138.331	8.09191e-112	268.28	241.43	151.99	1	103.114	1.06226e-82	238.59	1	111.276	4.97767e-83	242.07	1	138.331	8.09191e-112	268.28	1	81.5791	7.22705e-59	213.88	1	108.038	2.85823e-97	256.7	1	104.584	2.10853e-82	232.12	1	109.544	1.11988e-96	248.73	1	108.015	1.09999e-96	248.92	1	78.8524	0.00121509	94.717
P48758	30	P48758	P48758	Carbonyl reductase [NADPH] 1	Cbr1	Carbonyl reductase [NADPH] 1 OS=Mus musculus OX=10090 GN=Cbr1 PE=1 SV=3	1	125.329	3.18376e-74	260.15	223.64	241.15	1	125.329	8.54024e-48	241.15	1	115.076	1.51503e-47	238.06	1	117.492	5.38328e-36	216.83	1	63.5118	8.16317e-07	156.96	1	115.872	3.18376e-74	260.15	1	121.568	1.41457e-37	230.5	1	72.1657	6.38559e-09	171.51	1	96.9861	6.72146e-13	181.72	1	90.3482	8.03863e-13	180.49
Q8R0W5	436	Q8R0W5	Q8R0W5	Carboxylesterase 4A	Ces4a	Carboxylesterase 4A OS=Mus musculus OX=10090 GN=Ces4a PE=2 SV=2	0.515462	1.15355	0.0470107	34.418	2.7976	34.418	0.515462	1.15355	0.0470107	34.418	0	0		NaN					0	0		NaN	0	0		NaN	0	0		NaN
Q8BK63	5	Q8BK63	Q8BK63	Casein kinase I isoform alpha	Csnk1a1	Casein kinase I isoform alpha OS=Mus musculus OX=10090 GN=Csnk1a1 PE=1 SV=2	0.998828	30.438	1.73758e-53	234.36	206.59	234.36	0.988029	19.1817	5.70631e-42	218.57	0.998828	30.438	1.73758e-53	234.36	0.987971	19.2113	3.72137e-24	189.44	0.976173	17.0824	9.10314e-12	167.19	0.923373	10.8373	6.16693e-42	217.58	0.992063	21.0346	9.39252e-25	199.05	0.542537	0.752242	4.07435e-42	222.09	0.670567	3.09181	5.33138e-33	214.54	0.959887	13.8489	1.59589e-11	162.26
Q8BVP5	183	Q8BVP5	Q8BVP5	Casein kinase I isoform gamma-2	Csnk1g2	Casein kinase I isoform gamma-2 OS=Mus musculus OX=10090 GN=Csnk1g2 PE=1 SV=1	0.99988	40.591	0.000361276	106.16	91.928	106.16	0.99988	40.591	0.000361276	106.16	0.996332	27.3678	0.00579101	67.645	0.998251	30.4927	0.00250526	73.809					0.999051	33.2724	0.00232023	75.239													0	0		NaN
O54833	18	O54833	O54833	Casein kinase II subunit alpha'	Csnk2a2	Casein kinase II subunit alpha' OS=Mus musculus OX=10090 GN=Csnk2a2 PE=1 SV=1	0.84199	7.26622	5.56197e-13	128.31	67.879	119.69	0	0		NaN	0.650667	2.70118	5.56197e-13	128.31					0	0		NaN	0	0		NaN	0	0		NaN	0.63711	2.44439	0.00266915	92.856	0.84199	7.26622	0.000428934	119.69
O54833	21	O54833	O54833	Casein kinase II subunit alpha'	Csnk2a2	Casein kinase II subunit alpha' OS=Mus musculus OX=10090 GN=Csnk2a2 PE=1 SV=1	0.974492	15.8211	4.70102e-08	140.24	93.782	140.24	0	0		NaN									0	0		NaN	0.726967	4.253	4.70102e-08	112.42	0	0		NaN	0.762228	5.05923	0.00186301	115.14	0.974492	15.8211	0.000211509	140.24
P26231	641	P26231	P26231	Catenin alpha-1	Ctnna1	Catenin alpha-1 OS=Mus musculus OX=10090 GN=Ctnna1 PE=1 SV=1	0.9949	26.8192	1.50922e-16	153.21	44.446	136.26	0.9949	26.8192	4.09619e-13	136.26	0.946183	15.358	1.51997e-05	105.02									0.968728	16.8888	3.42273e-13	137.73	0.964969	14.6661	1.50922e-16	153.21									0.897713	13.5039	8.33338e-06	110.26
Q91ZR5	78	Q91ZR5	Q91ZR5	Cation channel sperm-associated protein 1	Catsper1	Cation channel sperm-associated protein 1 OS=Mus musculus OX=10090 GN=Catsper1 PE=1 SV=1	0.999063	30.5834	3.65335e-21	159.46	137.03	159.46	0	0		NaN					0	0		NaN									0.999063	30.5834	3.65335e-21	159.46	0.985545	18.388	2.64989e-13	137.45
Q91ZR5	297	Q91ZR5	Q91ZR5	Cation channel sperm-associated protein 1	Catsper1	Cation channel sperm-associated protein 1 OS=Mus musculus OX=10090 GN=Catsper1 PE=1 SV=1	0.928421	10.7466	0.00312364	69.72	53.824	69.72					0.748533	0.47823	0.0408092	33.665	0.718068	1.54918	0.0431131	32.146					0.855222	6.05401	0.0101957	49.577	0.758797	0.793762	0.0169024	50.787	0.928421	10.7466	0.00312364	69.72
Q91ZR5	299	Q91ZR5	Q91ZR5	Cation channel sperm-associated protein 1	Catsper1	Cation channel sperm-associated protein 1 OS=Mus musculus OX=10090 GN=Catsper1 PE=1 SV=1	0.915864	10.0421	0.00312364	69.72	53.824	69.72					0.719451	0	0.0408092	33.665	0.741616	1.89703	0.0431131	32.146					0.798492	4.56567	0.0101957	49.577	0.746279	0.572277	0.0169024	50.787	0.915864	10.0421	0.00312364	69.72
Q91ZR5	301	Q91ZR5	Q91ZR5	Cation channel sperm-associated protein 1	Catsper1	Cation channel sperm-associated protein 1 OS=Mus musculus OX=10090 GN=Catsper1 PE=1 SV=1	0.997911	28.1659	0.00312364	69.72	53.824	69.72					0.803383	1.5738	0.0408092	33.665	0.894916	6.94771	0.0431131	32.146					0.904832	8.16473	0.0101957	49.577					0.997911	28.1659	0.00312364	69.72
Q91ZR5	607	Q91ZR5	Q91ZR5	Cation channel sperm-associated protein 1	Catsper1	Cation channel sperm-associated protein 1 OS=Mus musculus OX=10090 GN=Catsper1 PE=1 SV=1	0.999997	54.7229	4.05915e-113	261.6	219.7	261.6	0.999869	38.97	4.72119e-84	232.2	0.912754	10.3481	0.00150494	113.01					0	0		NaN	0.999322	32.083	5.23665e-22	155.45	0.999711	35.3947	2.08408e-37	172.09	0.999997	54.7229	4.05915e-113	261.6	0.997519	28.5868	3.00347e-23	150.62	0.980976	17.8458	3.8227e-15	132.42
Q80W99	14	Q80W99	Q80W99	Cation channel sperm-associated protein 3	Catsper3	Cation channel sperm-associated protein 3 OS=Mus musculus OX=10090 GN=Catsper3 PE=1 SV=2	0.999992	50.7413	1.87932e-204	347.57	321.84	330.28	0.999692	35.1141	8.03188e-139	307.04	0.999773	36.4315	1.99255e-159	327.31	0.999545	33.4161	2.91307e-61	238.65	0.999737	35.7966	1.07769e-103	280.32	0.999835	37.8208	2.1181e-61	240.42	0.999992	50.7413	3.209e-160	330.28	0.99993	41.5569	1.87932e-204	347.57	0.999609	34.076	1.71195e-31	202.16	0.99618	24.163	1.35232e-49	223.18
Q80W99	16	Q80W99	Q80W99	Cation channel sperm-associated protein 3	Catsper3	Cation channel sperm-associated protein 3 OS=Mus musculus OX=10090 GN=Catsper3 PE=1 SV=2	0.660586	2.89204	1.41286e-39	209.22	195.14	171.29	0.499919	0	3.92089e-30	193.04	0.5	0	1.41286e-39	209.22	0.5	0	4.59499e-30	191.44	0.660586	2.89204	4.32356e-17	171.29	0.499999	0	1.54199e-16	165.03	0.499999	0	2.76557e-22	174.26	0.499975	0	4.32356e-17	171.29	0.499962	0	5.87823e-10	139.16	0.650823	2.70429	6.9032e-11	144.5
P28033	252	P28033	P28033	CCAAT/enhancer-binding protein beta	Cebpb	CCAAT/enhancer-binding protein beta OS=Mus musculus OX=10090 GN=Cebpb PE=1 SV=1	0.770361	5.25476	0.0164578	55.885	11.586	39.517	0	0		NaN	0	0		NaN	0	0		NaN	0.770361	5.25476	0.0394506	39.517	0.769369	5.23212	0.0164578	55.885	0	0		NaN									0	0		NaN
O35566	147	O35566	O35566	CD151 antigen	Cd151	CD151 antigen OS=Mus musculus OX=10090 GN=Cd151 PE=1 SV=2	0.999648	42.9806	0.0181254	45.704	8.4673	45.704									0.999648	42.9806	0.0181254	45.704
Q62192	153	Q62192	Q62192	CD180 antigen	Cd180	CD180 antigen OS=Mus musculus OX=10090 GN=Cd180 PE=1 SV=2	0.59399	1.23296	0.00037477	87.447	2.4407	87.447									0	0		NaN									0	0		NaN									0.59399	1.23296	0.00037477	87.447
Q62192	155	Q62192	Q62192	CD180 antigen	Cd180	CD180 antigen OS=Mus musculus OX=10090 GN=Cd180 PE=1 SV=2	0.78266	3.62411	0.00037477	87.447	2.4407	87.447									0	0		NaN									0	0		NaN									0.78266	3.62411	0.00037477	87.447
Q62192	160	Q62192	Q62192	CD180 antigen	Cd180	CD180 antigen OS=Mus musculus OX=10090 GN=Cd180 PE=1 SV=2	0.987714	19.0346	0.00037477	87.447	2.4407	87.447									0	0		NaN									0	0		NaN									0.987714	19.0346	0.00037477	87.447
Q9CWK3	333	Q9CWK3	Q9CWK3	CD2 antigen cytoplasmic tail-binding protein 2	Cd2bp2	CD2 antigen cytoplasmic tail-binding protein 2 OS=Mus musculus OX=10090 GN=Cd2bp2 PE=1 SV=1	0.997498	26.2195	0.00381437	73.881	17.676	66.004					0	0		NaN	0	0		NaN													0.992723	21.3915	0.00381437	73.881	0.997498	26.2195	0.00922533	66.004	0	0		NaN
P51949	36	P51949	P51949	CDK-activating kinase assembly factor MAT1	Mnat1	CDK-activating kinase assembly factor MAT1 OS=Mus musculus OX=10090 GN=Mnat1 PE=1 SV=2	0.675328	0.75648	0.0172186	41.247	18.516	22.579	0.604007	2.94364	0.045642	22.146	0.636157	2.76669	0.0301979	34.839	0.601695	1.81748	0.047047	18.788	0	0		NaN	0.675328	0.75648	0.0461287	22.579	0	0		NaN					0.652239	4.14233	0.0172186	41.247
P51949	28	P51949	P51949	CDK-activating kinase assembly factor MAT1	Mnat1	CDK-activating kinase assembly factor MAT1 OS=Mus musculus OX=10090 GN=Mnat1 PE=1 SV=2	0.675328	0.75648	0.0172186	41.247	18.516	22.579	0.604007	2.94364	0.045642	22.146	0.636157	2.76669	0.0301979	34.839	0.601695	1.81748	0.047047	18.788	0	0		NaN	0.675328	0.75648	0.0461287	22.579	0	0		NaN					0.652239	4.14233	0.0172186	41.247
Q32MD9	302	Q32MD9	Q32MD9	Cell adhesion molecule-related/down-regulated by oncogenes	Cdon	Cell adhesion molecule-related/down-regulated by oncogenes OS=Mus musculus OX=10090 GN=Cdon PE=1 SV=2	0.980499	19.7646	0.00731878	60.938	7.5437	48.376	0	0		NaN	0.955365	13.9396	0.0347367	37.112	0.92642	13.5069	0.0281033	42.118	0.95356	15.755	0.0135198	54.511	0.960133	16.4705	0.00731878	60.938	0.980499	19.7646	0.0199773	48.376	0	0		NaN	0.916667	11.0545	0.0421632	26.78
Q32MD9	303	Q32MD9	Q32MD9	Cell adhesion molecule-related/down-regulated by oncogenes	Cdon	Cell adhesion molecule-related/down-regulated by oncogenes OS=Mus musculus OX=10090 GN=Cdon PE=1 SV=2	0.812613	5.65915	0.00731878	60.938	7.5437	48.376	0	0		NaN	0.674784	1.00067	0.0347367	37.112	0.785802	5.37339	0.0281033	42.118	0.798735	5.44502	0.0135198	54.511	0.806906	5.67126	0.00731878	60.938	0.812613	5.65915	0.0204398	48.376	0	0		NaN
Q32MD9	300	Q32MD9	Q32MD9	Cell adhesion molecule-related/down-regulated by oncogenes	Cdon	Cell adhesion molecule-related/down-regulated by oncogenes OS=Mus musculus OX=10090 GN=Cdon PE=1 SV=2	0.836782	6.42742	0.00731878	60.938	7.5437	60.938	0	0		NaN	0.699632	1.3644	0.0347367	37.112	0.808926	5.91118	0.0281033	42.118	0.827298	6.13999	0.0135198	54.511	0.836782	6.42742	0.00731878	60.938	0.836099	6.25771	0.0199773	48.376	0	0		NaN	0.659788	0.436159	0.0421632	26.78
Q32MD9	310	Q32MD9	Q32MD9	Cell adhesion molecule-related/down-regulated by oncogenes	Cdon	Cell adhesion molecule-related/down-regulated by oncogenes OS=Mus musculus OX=10090 GN=Cdon PE=1 SV=2	0.67609	0.638121	0.0199773	47.726	3.6815	47.726	0	0		NaN													0.660743	0.317643	0.0411133	29.444	0.67609	0.638121	0.0199773	47.726	0	0		NaN	0.659788	0.436159	0.0421632	26.78
Q9CXS4	82	Q9CXS4	Q9CXS4	Centromere protein V	Cenpv	Centromere protein V OS=Mus musculus OX=10090 GN=Cenpv PE=1 SV=2	0.489785	0	7.30989e-32	152.02	138.08	138.59					0	0		NaN					0.489785	0	2.29555e-23	138.59					0	0		NaN	0.33331	0	0.00505596	72.348	0.486089	0	7.30989e-32	152.02
Q9CXS4	84	Q9CXS4	Q9CXS4	Centromere protein V	Cenpv	Centromere protein V OS=Mus musculus OX=10090 GN=Cenpv PE=1 SV=2	0.981643	17.2942	7.30989e-32	152.02	138.08	99.143	0.781019	5.53405	3.23001e-11	109.85	0.938991	11.8772	3.81218e-20	132.99	0.922405	10.7517	1.07419e-26	151.24	0.489785	0	2.29555e-23	138.59	0.981643	17.2942	6.63739e-08	99.143	0	0		NaN	0.978237	16.556	6.71845e-11	102.55	0.956275	13.4517	7.30989e-32	152.02	0.93684	11.7142	1.22805e-11	114.03
Q9CXS4	78	Q9CXS4	Q9CXS4	Centromere protein V	Cenpv	Centromere protein V OS=Mus musculus OX=10090 GN=Cenpv PE=1 SV=2	0.33331	0	0.00505596	72.348	58.546	72.348					0	0		NaN													0	0		NaN	0.33331	0	0.00505596	72.348
Q6RT24	1982	Q6RT24	Q6RT24	Centromere-associated protein E	Cenpe	Centromere-associated protein E OS=Mus musculus OX=10090 GN=Cenpe PE=1 SV=1	0.89192	4.95015	0.0256574	48.794	18.54	10.854	0.533792	0	0.0409078	41.448	0.89192	4.95015	0.0474797	10.854	0.554887	0	0.0256574	48.794																	0	0		NaN
Q8BI22	1041	Q8BI22	Q8BI22	Centrosomal protein of 128 kDa	Cep128	Centrosomal protein of 128 kDa OS=Mus musculus OX=10090 GN=Cep128 PE=1 SV=2	0.374883	0	0.00214705	57.299	50.723	57.299	0.374883	0	0.00214705	57.299					0.108499	0	0.0477626	6.4334	0	0		NaN	0	0		NaN	0	0		NaN									0.121895	0	0.0474139	13.248
Q8BI22	1042	Q8BI22	Q8BI22	Centrosomal protein of 128 kDa	Cep128	Centrosomal protein of 128 kDa OS=Mus musculus OX=10090 GN=Cep128 PE=1 SV=2	0.374883	0	0.00214705	57.299	50.723	57.299	0.374883	0	0.00214705	57.299					0.108499	0	0.0477626	6.4334	0	0		NaN	0	0		NaN	0	0		NaN									0.121895	0	0.0474139	13.248
Q8BI22	103	Q8BI22	Q8BI22	Centrosomal protein of 128 kDa	Cep128	Centrosomal protein of 128 kDa OS=Mus musculus OX=10090 GN=Cep128 PE=1 SV=2	0.551633	0.906815	6.45023e-32	148.44	129.05	148.44					0	0		NaN									0	0		NaN	0.300773	0	0.0173833	46.307					0	0		NaN	0.551633	0.906815	6.45023e-32	148.44
Q8BI22	105	Q8BI22	Q8BI22	Centrosomal protein of 128 kDa	Cep128	Centrosomal protein of 128 kDa OS=Mus musculus OX=10090 GN=Cep128 PE=1 SV=2	0.902152	9.7181	5.39479e-79	201.67	180.72	201.67					0	0		NaN	0.881405	8.79167	3.08798e-48	188.84					0.881992	8.7511	1.1252e-38	187.47	0.868394	8.21721	1.0582e-19	149.53	0.882945	8.80273	1.0664e-37	182.82	0	0		NaN	0.902152	9.7181	5.39479e-79	201.67
Q6P5D4	1014	Q6P5D4	Q6P5D4	Centrosomal protein of 135 kDa	Cep135	Centrosomal protein of 135 kDa OS=Mus musculus OX=10090 GN=Cep135 PE=1 SV=1	0.976162	16.1225	4.34722e-22	174.82	140.65	172	0.938354	11.8246	1.17007e-16	169.7	0.973508	15.6522	6.22529e-12	145.9	0	0		NaN	0.966096	14.5477	4.34722e-22	174.82	0.976162	16.1225	5.04446e-17	172	0.975831	16.0613	1.87239e-13	159.04					0.751407	4.80387	3.90123e-16	160.3	0.860115	7.88785	5.76912e-12	146.89
Q6P5D4	1016	Q6P5D4	Q6P5D4	Centrosomal protein of 135 kDa	Cep135	Centrosomal protein of 135 kDa OS=Mus musculus OX=10090 GN=Cep135 PE=1 SV=1	0.66113	2.90254	1.61914e-09	135.04	112.4	135.04									0	0		NaN													0.66113	2.90254	1.61914e-09	135.04
Q6P5D4	439	Q6P5D4	Q6P5D4	Centrosomal protein of 135 kDa	Cep135	Centrosomal protein of 135 kDa OS=Mus musculus OX=10090 GN=Cep135 PE=1 SV=1	0.999797	37.117	2.6216e-13	182.57	154.46	162.79	0.999797	37.117	1.31202e-08	162.79	0.999794	36.8695	2.6216e-13	182.57	0.996598	24.6843	0.000174366	128.45	0.999156	30.7383	6.06682e-09	168.67	0.998989	30.0059	0.000379678	122.46	0.999471	32.9793	0.000391513	122.12	0.997762	26.581	8.61175e-05	131.72	0.979626	17.2867	0.00152653	107.63
B2RX88	397	B2RX88	B2RX88	Centrosome and spindle pole associated protein 1	Cspp1	Centrosome and spindle pole associated protein 1 OS=Mus musculus OX=10090 GN=Cspp1 PE=1 SV=2	0.955217	13.3541	3.89686e-18	131.41	119.87	129.2	0	0		NaN	0.88077	8.82064	0.00341438	70.358	0.955217	13.3541	1.35879e-09	129.2					0.735558	4.70404	0.0255187	46.154	0.87597	8.52861	9.20036e-07	115.39									0.913902	10.2764	3.89686e-18	131.41
B2RX88	325	B2RX88	B2RX88	Centrosome and spindle pole associated protein 1	Cspp1	Centrosome and spindle pole associated protein 1 OS=Mus musculus OX=10090 GN=Cspp1 PE=1 SV=2	0.53748	0.778906	4.83354e-05	81.595	50.71	81.595	0	0		NaN	0	0		NaN													0	0		NaN					0.53748	0.778906	4.83354e-05	81.595
B2RX88	331	B2RX88	B2RX88	Centrosome and spindle pole associated protein 1	Cspp1	Centrosome and spindle pole associated protein 1 OS=Mus musculus OX=10090 GN=Cspp1 PE=1 SV=2	0.827366	6.96482	4.7331e-05	81.732	57.056	81.732	0	0		NaN	0	0		NaN													0	0		NaN	0.827366	6.96482	4.7331e-05	81.732
B2RX88	322	B2RX88	B2RX88	Centrosome and spindle pole associated protein 1	Cspp1	Centrosome and spindle pole associated protein 1 OS=Mus musculus OX=10090 GN=Cspp1 PE=1 SV=2	0.272649	0.510479	0.0129619	49.709	27.784	49.709	0	0		NaN	0	0		NaN													0	0		NaN	0.272649	0.510479	0.0129619	49.709
Q8CC36	138	Q8CC36	Q8CC36	Cerebral dopamine neurotrophic factor	Cdnf	Cerebral dopamine neurotrophic factor OS=Mus musculus OX=10090 GN=Cdnf PE=1 SV=1	0.922171	10.7378	0.026597	47.894	11.573	47.894	0.922171	10.7378	0.026597	47.894					0	0		NaN									0	0		NaN									0	0		NaN
P29974	571	P29974	P29974	cGMP-gated cation channel alpha-1	Cnga1	cGMP-gated cation channel alpha-1 OS=Mus musculus OX=10090 GN=Cnga1 PE=2 SV=2	0.17334	0	0.0315047	35.737	6.931	35.737									0.17334	0	0.0315047	35.737
P29974	572	P29974	P29974	cGMP-gated cation channel alpha-1	Cnga1	cGMP-gated cation channel alpha-1 OS=Mus musculus OX=10090 GN=Cnga1 PE=2 SV=2	0.17334	0	0.0315047	35.737	6.931	35.737									0.17334	0	0.0315047	35.737
P29974	582	P29974	P29974	cGMP-gated cation channel alpha-1	Cnga1	cGMP-gated cation channel alpha-1 OS=Mus musculus OX=10090 GN=Cnga1 PE=2 SV=2	0.17334	0	0.0315047	35.737	6.931	35.737									0.17334	0	0.0315047	35.737
Q9D7P7	129	Q9D7P7	Q9D7P7	Chloride intracellular channel protein 3	Clic3	Chloride intracellular channel protein 3 OS=Mus musculus OX=10090 GN=Clic3 PE=1 SV=2	0.9866	17.6128	0.0375177	36.736	3.3946	36.736																					0.9866	17.6128	0.0375177	36.736	0.916885	8.81409	0.0460736	31.27	0	0		NaN	0	0		NaN
Q03311	386	Q03311	Q03311	Cholinesterase	Bche	Cholinesterase OS=Mus musculus OX=10090 GN=Bche PE=1 SV=2	1	31.4308	0.0415067	31.431	7.58	31.431																					1	31.4308	0.0415067	31.431
Q9CXF7	596	Q9CXF7	Q9CXF7	Chromodomain-helicase-DNA-binding protein 1-like	Chd1l	Chromodomain-helicase-DNA-binding protein 1-like OS=Mus musculus OX=10090 GN=Chd1l PE=1 SV=1	0.5	0	0.0082382	66.435	0	66.435									0.5	0	0.0082382	66.435
Q9CXF7	593	Q9CXF7	Q9CXF7	Chromodomain-helicase-DNA-binding protein 1-like	Chd1l	Chromodomain-helicase-DNA-binding protein 1-like OS=Mus musculus OX=10090 GN=Chd1l PE=1 SV=1	0.5	0	0.0082382	66.435	0	66.435									0.5	0	0.0082382	66.435
A2AJK6	2597	A2AJK6	A2AJK6	Chromodomain-helicase-DNA-binding protein 7	Chd7	Chromodomain-helicase-DNA-binding protein 7 OS=Mus musculus OX=10090 GN=Chd7 PE=1 SV=1	0.972998	16.1031	0.038239	41.54	17.248	41.54	0	0		NaN	0	0		NaN	0	0		NaN	0	0		NaN	0	0		NaN	0	0		NaN	0	0		NaN	0	0		NaN	0.972998	16.1031	0.038239	41.54
Q9D180	1240	Q9D180	Q9D180	Cilia- and flagella-associated protein 57	Cfap57	Cilia- and flagella-associated protein 57 OS=Mus musculus OX=10090 GN=Cfap57 PE=1 SV=3	1	129.021	8.26909e-181	337.43	295.19	286.6	1	114.862	8.26909e-181	337.43	1	114.95	8.26909e-181	337.43	1	80.2236	1.43211e-39	214.82	1	80.7505	5.67716e-50	226.44	1	86.048	1.44154e-74	256.08	1	129.021	9.4815e-181	336.31	1	76.3413	6.93856e-61	234.82	0.996657	29.2151	0.00158113	79.293	1	86.2917	3.3454e-40	215.75
Q9D180	1215	Q9D180	Q9D180	Cilia- and flagella-associated protein 57	Cfap57	Cilia- and flagella-associated protein 57 OS=Mus musculus OX=10090 GN=Cfap57 PE=1 SV=3	0.999406	29.2885	0.0328983	34.418	16.419	34.418	0	0		NaN	0	0		NaN					0.999406	29.2885	0.0328983	34.418	0	0		NaN					0	0		NaN	0	0		NaN
Q3UY96	1169	Q3UY96	Q3UY96	Cilia- and flagella-associated protein 74	Cfap74	Cilia- and flagella-associated protein 74 OS=Mus musculus OX=10090 GN=Cfap74 PE=2 SV=3	0.485221	0	0.000158638	70.986	63.925	65.587	0.275395	0	0.0273097	42.446	0	0		NaN	0.358437	0	0.0153664	42.461	0.481901	0	0.00227497	56.984	0.456989	0	0.00557293	50.479	0.485221	0	0.000339892	65.587	0	0		NaN	0.249283	0	0.000158638	70.986	0	0		NaN
Q3UY96	1170	Q3UY96	Q3UY96	Cilia- and flagella-associated protein 74	Cfap74	Cilia- and flagella-associated protein 74 OS=Mus musculus OX=10090 GN=Cfap74 PE=2 SV=3	0.485221	0	0.000158638	70.986	63.925	65.587	0.275395	0	0.0273097	42.446	0	0		NaN	0.365919	0	0.0153664	42.461	0.481901	0	0.00227497	56.984	0.470291	0	0.00557293	50.479	0.485221	0	0.000339892	65.587	0	0		NaN	0.249283	0	0.000158638	70.986	0	0		NaN
Q3UY96	1171	Q3UY96	Q3UY96	Cilia- and flagella-associated protein 74	Cfap74	Cilia- and flagella-associated protein 74 OS=Mus musculus OX=10090 GN=Cfap74 PE=2 SV=3	0.492827	0.496714	0.000158638	70.986	63.925	58.421	0.492827	0.496714	0.00133444	58.421	0.475573	0.351497	0.000281831	68.453	0.365919	0	0.0153664	42.461	0.481901	0	0.00227497	56.984	0.46954	0	0.00557293	50.479	0.485221	0	0.000339892	65.587	0	0		NaN	0.249283	0	0.000158638	70.986	0	0		NaN
Q3UY96	1172	Q3UY96	Q3UY96	Cilia- and flagella-associated protein 74	Cfap74	Cilia- and flagella-associated protein 74 OS=Mus musculus OX=10090 GN=Cfap74 PE=2 SV=3	0.523443	0.548976	0.000158638	70.986	63.925	56.984	0.514277	0.496714	0.00133444	58.421	0.503147	0.70047	0.000281831	68.453	0.358437	0	0.0153664	42.461	0.523443	0.548976	0.00227497	56.984	0.454876	0	0.00557293	50.479	0.485221	0	0.000339892	65.587	0	0		NaN	0.249283	0	0.000158638	70.986	0	0		NaN
Q3UY96	681	Q3UY96	Q3UY96	Cilia- and flagella-associated protein 74	Cfap74	Cilia- and flagella-associated protein 74 OS=Mus musculus OX=10090 GN=Cfap74 PE=2 SV=3	0.993802	21.5538	0.0410234	33.405	16.525	33.405	0.993802	21.5538	0.0410234	33.405	0.96054	12.0392	0.0449631	27.7	0	0		NaN	0	0		NaN	0	0		NaN	0	0		NaN	0	0		NaN	0.957944	11.7724	0.0461246	23.435
B9EKE5	269	B9EKE5	B9EKE5	Ciliogenesis-associated TTC17-interacting protein	Catip	Ciliogenesis-associated TTC17-interacting protein OS=Mus musculus OX=10090 GN=Catip PE=2 SV=1	0.999712	35.4164	9.56874e-09	119.02	97.648	119.02					0.900898	9.66545	0.00426555	52.898	0.999712	35.4164	9.56874e-09	119.02					0.74412	5.06685	0.0266968	39.288	0.987444	19.1403	0.00132735	61.524									0.986676	18.7334	0.00149436	78.272
Q9D4C9	200	Q9D4C9	Q9D4C9	Clavesin-1	Clvs1	Clavesin-1 OS=Mus musculus OX=10090 GN=Clvs1 PE=1 SV=1	0.999995	52.6672	0.00705993	85.666	13.974	85.666																													0.999995	52.6672	0.00705993	85.666
Q8R3P7	153	Q8R3P7	Q8R3P7	Clusterin-associated protein 1	Cluap1	Clusterin-associated protein 1 OS=Mus musculus OX=10090 GN=Cluap1 PE=1 SV=1	1	93.2262	7.99981e-05	122.7	95.218	122.7	1	71.3671	7.99981e-05	98.156	0.999991	51.217	0.00349072	80.69	1	93.2262	0.000402405	122.7					1	68.6833	0.00332152	98.156					0	0		NaN					0.999975	47.0092	0.033082	67.879
Q8R3P7	409	Q8R3P7	Q8R3P7	Clusterin-associated protein 1	Cluap1	Clusterin-associated protein 1 OS=Mus musculus OX=10090 GN=Cluap1 PE=1 SV=1	0.999612	36.7153	0.00394088	84.508	71.668	74.141	0.999612	36.7153	0.0086567	74.141									0.997408	26.3355	0.00394088	84.508					0	0		NaN	0	0		NaN	0	0		NaN	0	0		NaN
Q8R3P7	208	Q8R3P7	Q8R3P7	Clusterin-associated protein 1	Cluap1	Clusterin-associated protein 1 OS=Mus musculus OX=10090 GN=Cluap1 PE=1 SV=1	0.994266	22.3902	1.27733e-07	116.45	95.89	116.45	0	0		NaN	0	0		NaN	0.89651	9.38823	0.0046158	67.413	0	0		NaN	0	0		NaN	0.994266	22.3902	1.27733e-07	116.45	0.919625	10.5849	0.00103233	82.177	0.90357	9.72212	0.0181442	51.714	0	0		NaN
P70375	424	P70375	P70375	Coagulation factor VII;Factor VII light chain;Factor VII heavy chain	F7	Coagulation factor VII OS=Mus musculus OX=10090 GN=F7 PE=1 SV=1	0.910169	10.671	0.0289094	46.543	5.7924	46.543	0.599803	5.29209	0.0459076	22.313	0.910169	10.671	0.0289094	46.543													0	0		NaN	0.850121	12.0692	0.0414918	36.112	0	0		NaN	0.842276	11.7452	0.0302699	45.618
P70375	426	P70375	P70375	Coagulation factor VII;Factor VII light chain;Factor VII heavy chain	F7	Coagulation factor VII OS=Mus musculus OX=10090 GN=F7 PE=1 SV=1	0.919868	11.2386	0.0289094	46.543	5.7924	46.543	0.592293	5.01707	0.0459076	22.313	0.919868	11.2386	0.0289094	46.543													0	0		NaN	0.857861	12.0692	0.0414918	36.112	0	0		NaN	0.853632	11.7452	0.0302699	45.618
P18760	3	P18760	P18760	Cofilin-1	Cfl1	Cofilin-1 OS=Mus musculus OX=10090 GN=Cfl1 PE=1 SV=3	1	75.0093	0.000501624	88.101	61.717	88.101					0	0		NaN	0	0		NaN	0.999995	54.4794	0.00613441	64.224					0	0		NaN	1	74.5092	0.000501624	88.101	1	75.0093	0.00815071	88.101
Q9D4K7	263	Q9D4K7	Q9D4K7	Coiled-coil domain-containing protein 105	Ccdc105	Coiled-coil domain-containing protein 105 OS=Mus musculus OX=10090 GN=Ccdc105 PE=1 SV=3	0.999888	40.6942	8.12702e-20	156.57	138.27	118.14	0.999727	35.7157	8.12702e-20	156.57	0.999602	34.5361	4.38418e-13	136.01	0.998666	29.905	3.17878e-14	144.78	0.979697	17.4115	0.00147238	78.45	0.999888	40.6942	1.03697e-08	126.99	0.997295	26.0671	7.5852e-13	135.92	0.97899	17.2193	0.000889364	83.236	0.782059	5.82704	0.00128835	84.365	0.960577	15.1471	0.000427226	90.757
Q9D4K7	492	Q9D4K7	Q9D4K7	Coiled-coil domain-containing protein 105	Ccdc105	Coiled-coil domain-containing protein 105 OS=Mus musculus OX=10090 GN=Ccdc105 PE=1 SV=3	0.997662	26.4074	8.98984e-61	220.65	196.85	220.65	0.858934	8.16337	7.90198e-33	181.26	0.997662	26.4074	8.98984e-61	220.65	0.86325	8.06326	2.59487e-33	183.58	0.971731	15.3995	1.33611e-41	200.98	0.986067	18.5593	2.67664e-50	208.12	0.957222	13.5972	1.94937e-49	203.58	0.974975	16.0315	7.00481e-49	202.46	0.511614	0	9.50174e-27	163.74	0.88813	9.11659	4.99077e-20	157.68
Q9D4K7	498	Q9D4K7	Q9D4K7	Coiled-coil domain-containing protein 105	Ccdc105	Coiled-coil domain-containing protein 105 OS=Mus musculus OX=10090 GN=Ccdc105 PE=1 SV=3	0.547917	0	4.24862e-13	134.31	101.92	43.494	0	0		NaN	0	0		NaN	0	0		NaN	0	0		NaN	0	0		NaN					0.357796	1.38441	4.24862e-13	134.31	0.547917	0	0.0263385	43.494	0	0		NaN
Q9D4K7	268	Q9D4K7	Q9D4K7	Coiled-coil domain-containing protein 105	Ccdc105	Coiled-coil domain-containing protein 105 OS=Mus musculus OX=10090 GN=Ccdc105 PE=1 SV=3	0.999998	56.6897	3.55869e-08	152.32	130.54	143.83	0.963384	14.3235	0.0108609	66.893	0.99416	22.3109	3.55869e-08	152.32	0.99998	47.0556	0.000192984	123.4	0.99996	44.1099	5.23159e-06	142.39	0.999998	56.6897	2.73812e-06	143.83	0.990146	20.021	0.000246021	121.03	0.999777	36.6109	3.42723e-06	143.43	0.999604	34.0224	1.33829e-05	137.69
Q9D4K7	272	Q9D4K7	Q9D4K7	Coiled-coil domain-containing protein 105	Ccdc105	Coiled-coil domain-containing protein 105 OS=Mus musculus OX=10090 GN=Ccdc105 PE=1 SV=3	1	87.9752	3.57364e-77	267.92	240.27	267.92	0.999993	51.809	9.58426e-63	247.79	0.999997	54.8675	1.47675e-29	215.49	1	64.8939	2.21801e-50	242.9	0.999999	62.629	6.24282e-77	263.59	1	80.7667	3.98157e-63	254.59	1	87.9752	3.57364e-77	267.92	1	63.3291	5.99143e-77	264	1	72.7278	5.56426e-63	252.67	0.999409	32.2796	2.17101e-29	214.97
Q9D4K7	488	Q9D4K7	Q9D4K7	Coiled-coil domain-containing protein 105	Ccdc105	Coiled-coil domain-containing protein 105 OS=Mus musculus OX=10090 GN=Ccdc105 PE=1 SV=3	0.999998	56.7242	8.98984e-61	220.65	196.85	136.83	0.999787	36.5124	7.90198e-33	181.26	0.999998	56.7242	8.98984e-61	220.65	0.999853	38.8536	2.59487e-33	183.58	0.99992	41.2209	1.33611e-41	200.98	0.999603	34.1778	2.67664e-50	208.12	0.999995	53.4255	1.94937e-49	203.58	0.983966	17.9736	6.46893e-40	188.86	0.999629	31.9313	9.50174e-27	163.74	0.999997	55.8389	4.99077e-20	157.68
Q9D4K7	494	Q9D4K7	Q9D4K7	Coiled-coil domain-containing protein 105	Ccdc105	Coiled-coil domain-containing protein 105 OS=Mus musculus OX=10090 GN=Ccdc105 PE=1 SV=3	0.565117	1.72188	9.50174e-27	163.74	130.4	42.347	0.565117	1.72188	0.0280951	42.347	0.445432	0	0.0318574	57.136	0	0		NaN	0	0		NaN	0	0		NaN	0.547145	0.637365	2.13992e-05	107.57	0.54286	0.296742	0.00369437	68.657	0.516852	0	9.50174e-27	163.74	0	0		NaN
Q9D4K7	496	Q9D4K7	Q9D4K7	Coiled-coil domain-containing protein 105	Ccdc105	Coiled-coil domain-containing protein 105 OS=Mus musculus OX=10090 GN=Ccdc105 PE=1 SV=3	0.586123	0.296742	1.35339e-27	172.66	147.77	68.657	0	0		NaN	0.415189	1.90073	4.00218e-27	170.55	0	0		NaN	0	0		NaN	0	0		NaN	0.417784	1.43537	1.35339e-27	172.66	0.586123	0.296742	0.00369437	68.657	0.496743	0	5.54874e-07	119.76	0	0		NaN
Q9D4K7	280	Q9D4K7	Q9D4K7	Coiled-coil domain-containing protein 105	Ccdc105	Coiled-coil domain-containing protein 105 OS=Mus musculus OX=10090 GN=Ccdc105 PE=1 SV=3	1	92.5109	1.79961e-118	275.92	266.82	259.2	1	79.2995	1.1075e-87	253.93	1	79.6162	2.93702e-102	264.71	1	92.5109	4.59873e-89	259.2	1	83.3453	8.9935e-103	270.96	0.999999	62.6652	3.74437e-74	243.9	1	84.4943	1.85445e-87	250.45	1	82.1074	1.79961e-118	275.92	0.999996	53.9449	4.4259e-49	205.89	1	77.8139	3.24403e-73	234.37
Q9D4K7	485	Q9D4K7	Q9D4K7	Coiled-coil domain-containing protein 105	Ccdc105	Coiled-coil domain-containing protein 105 OS=Mus musculus OX=10090 GN=Ccdc105 PE=1 SV=3	0.722412	3.78931	7.00481e-49	202.46	163.53	202.46	0	0		NaN	0	0		NaN	0	0		NaN	0	0		NaN	0	0		NaN					0.722412	3.78931	7.00481e-49	202.46					0	0		NaN
Q3V0B4	1739	Q3V0B4	Q3V0B4	Coiled-coil domain-containing protein 108	Ccdc108	Cilia- and flagella-associated protein 65 OS=Mus musculus OX=10090 GN=Cfap65 PE=1 SV=1	0.626256	3.16736	0.00548189	64.87	52.022	64.87	0	0		NaN					0.626256	3.16736	0.00548189	64.87					0.394424	0	0.0261939	50.787	0	0		NaN									0	0		NaN
Q3V0B4	1738	Q3V0B4	Q3V0B4	Coiled-coil domain-containing protein 108	Ccdc108	Cilia- and flagella-associated protein 65 OS=Mus musculus OX=10090 GN=Cfap65 PE=1 SV=1	0.505096	1.7051	0.00548189	64.87	52.022	64.87	0	0		NaN					0.505096	1.7051	0.00548189	64.87					0.394423	0	0.0261939	50.787	0	0		NaN									0	0		NaN
Q3V125	604	Q3V125	Q3V125	Coiled-coil domain-containing protein 110	Ccdc110	Coiled-coil domain-containing protein 110 OS=Mus musculus OX=10090 GN=Ccdc110 PE=1 SV=1	1	34.6845	0.03289	34.685	10.126	34.685																					1	34.6845	0.03289	34.685
Q3V125	609	Q3V125	Q3V125	Coiled-coil domain-containing protein 110	Ccdc110	Coiled-coil domain-containing protein 110 OS=Mus musculus OX=10090 GN=Ccdc110 PE=1 SV=1	1	34.6845	0.03289	34.685	10.126	34.685																					1	34.6845	0.03289	34.685
Q8C5T8	365	Q8C5T8	Q8C5T8	Coiled-coil domain-containing protein 113	Ccdc113	Coiled-coil domain-containing protein 113 OS=Mus musculus OX=10090 GN=Ccdc113 PE=2 SV=1	0.990093	19.9973	4.5258e-30	197	185.62	197	0.990093	19.9973	4.5258e-30	197	0.966332	14.5791	1.48829e-22	184.35	0.956226	13.3935	7.71237e-30	193.27	0.953123	13.0819	3.2295e-17	172.83	0.973056	15.5768	5.14559e-22	175.32	0.975167	15.9405	2.35178e-22	182.22	0	0		NaN	0.350366	0	0.00540052	70.414	0.815151	6.44453	3.2949e-16	166.21
Q8C5T8	364	Q8C5T8	Q8C5T8	Coiled-coil domain-containing protein 113	Ccdc113	Coiled-coil domain-containing protein 113 OS=Mus musculus OX=10090 GN=Ccdc113 PE=2 SV=1	0.597515	1.96519	6.52516e-06	108.71	98.432	108.71					0	0		NaN	0	0		NaN					0	0		NaN					0.597515	1.96519	6.52516e-06	108.71	0.350366	0	0.00540052	70.414
Q80X53	536	Q80X53	Q80X53	Coiled-coil domain-containing protein 116	Ccdc116	Coiled-coil domain-containing protein 116 OS=Mus musculus OX=10090 GN=Ccdc116 PE=2 SV=1	0.998943	29.7576	4.38968e-33	177.03	145.57	79.116	0.99666	24.7497	0.00847844	74.944	0.993859	22.0929	0.0117594	72.2	0.996453	24.4877	0.00852888	74.841	0.974562	15.8367	4.38968e-33	177.03	0.996554	24.6121	0.00550716	81.017	0.945281	12.3749	0.00852888	74.841	0.998943	29.7576	0.0143995	79.116	0.99626	24.2596	0.021496	66.595	0.996569	24.6316	0.00482207	82.417
Q80X53	219	Q80X53	Q80X53	Coiled-coil domain-containing protein 116	Ccdc116	Coiled-coil domain-containing protein 116 OS=Mus musculus OX=10090 GN=Ccdc116 PE=2 SV=1	0.508031	2.62969	5.6915e-20	135.45	123.59	135.45																					0	0		NaN	0.508031	2.62969	5.6915e-20	135.45	0	0		NaN
Q80X53	227	Q80X53	Q80X53	Coiled-coil domain-containing protein 116	Ccdc116	Coiled-coil domain-containing protein 116 OS=Mus musculus OX=10090 GN=Ccdc116 PE=2 SV=1	0.61664	2.62969	5.6915e-20	135.45	123.59	135.45																					0	0		NaN	0.61664	2.62969	5.6915e-20	135.45	0	0		NaN
Q80X53	374	Q80X53	Q80X53	Coiled-coil domain-containing protein 116	Ccdc116	Coiled-coil domain-containing protein 116 OS=Mus musculus OX=10090 GN=Ccdc116 PE=2 SV=1	0.999319	31.9976	1.35087e-11	167.21	144.29	131.09	0.984384	18.2468	2.8592e-05	127.32	0.999319	31.9976	3.11442e-09	157.86	0.931883	11.5694	1.35087e-11	167.21	0.992192	23.0317	1.71546e-09	137.43	0.717751	5.95516	5.19293e-08	146.96	0.974251	18.7894	3.89991e-09	158.52	0.981427	19.9242	8.97685e-06	134.24	0.84626	7.89005	0.00453254	76.301
Q80X53	380	Q80X53	Q80X53	Coiled-coil domain-containing protein 116	Ccdc116	Coiled-coil domain-containing protein 116 OS=Mus musculus OX=10090 GN=Ccdc116 PE=2 SV=1	0.999985	48.4284	1.71546e-09	153.24	128.38	128.79	0.999402	33.4122	2.8592e-05	127.32	0.999793	37.699	3.11442e-09	135.47	0.999422	33.3525	2.067e-05	128.59	0.998022	27.2156	1.71546e-09	137.43	0.987048	20.998	0.00596855	118.2	0.999985	48.4284	2.5661e-08	128.79	0.996425	26.187	0.000122316	115.73	0.999586	33.9218	2.58442e-08	153.24	0.994259	22.4911	0.0164049	112.03
Q80X53	8	Q80X53	Q80X53	Coiled-coil domain-containing protein 116	Ccdc116	Coiled-coil domain-containing protein 116 OS=Mus musculus OX=10090 GN=Ccdc116 PE=2 SV=1	0.852085	9.68748	0.000507857	79.408	64.947	79.408	0.256259	0	0.031205	44.848	0.42084	0.604442	0.0239191	48.354	0	0		NaN	0	0		NaN					0	0		NaN	0.852085	9.68748	0.000507857	79.408	0	0		NaN
Q80X53	19	Q80X53	Q80X53	Coiled-coil domain-containing protein 116	Ccdc116	Coiled-coil domain-containing protein 116 OS=Mus musculus OX=10090 GN=Ccdc116 PE=2 SV=1	0.908462	11.1706	2.89824e-20	153.87	143.47	138.57					0.908462	11.1706	6.22182e-14	138.57	0	0		NaN	0	0		NaN	0.743496	5.49326	5.87799e-07	113.93	0	0		NaN	0.583887	1.51779	2.89824e-20	153.87	0	0		NaN
Q80X53	340	Q80X53	Q80X53	Coiled-coil domain-containing protein 116	Ccdc116	Coiled-coil domain-containing protein 116 OS=Mus musculus OX=10090 GN=Ccdc116 PE=2 SV=1	0.7535	6.01698	1.39765e-20	131.27	121.54	131.27	0.305246	0	0.0351894	31.229	0.651648	5.19431	2.99503e-11	111.38	0.443272	0	7.40903e-08	99.536	0.616183	4.47885	3.33717e-11	110.78	0.7535	6.01698	1.39765e-20	131.27	0	0		NaN	0.628303	4.95567	1.43421e-20	130.91	0.48039	0.621868	4.22006e-16	125.42
Q80X53	213	Q80X53	Q80X53	Coiled-coil domain-containing protein 116	Ccdc116	Coiled-coil domain-containing protein 116 OS=Mus musculus OX=10090 GN=Ccdc116 PE=2 SV=1	0.609128	2.71224	5.05814e-25	149.4	137.66	129.71																					0	0		NaN	0.609128	2.71224	7.83673e-15	129.71	0.531029	1.26896	5.05814e-25	149.4
Q80X53	420	Q80X53	Q80X53	Coiled-coil domain-containing protein 116	Ccdc116	Coiled-coil domain-containing protein 116 OS=Mus musculus OX=10090 GN=Ccdc116 PE=2 SV=1	0.498893	0	3.65271e-23	151.73	132.94	126.64	0.304077	0	0.000106967	73.126	0.498893	0	1.7134e-12	126.64	0.497531	0	3.65271e-23	151.73	0.482564	0	3.87143e-05	81.242	0.492927	0	4.72384e-12	119.18	0.488193	0	2.29146e-09	110.7	0.48052	0	1.60362e-05	86.507	0.456095	0	0.0103786	46.149	0.471456	0	0.000429699	57.78
Q80X53	421	Q80X53	Q80X53	Coiled-coil domain-containing protein 116	Ccdc116	Coiled-coil domain-containing protein 116 OS=Mus musculus OX=10090 GN=Ccdc116 PE=2 SV=1	0.701136	4.9032	3.65271e-23	151.73	132.94	133.25	0.529754	1.03336	3.83098e-06	87.357	0.498893	0	1.7134e-12	126.64	0.518534	0.679283	3.65271e-23	151.73	0.503897	0	3.87143e-05	81.242	0.691354	4.51305	4.72384e-12	119.18	0.701136	4.9032	1.31244e-16	133.25	0.518938	0.452489	8.08568e-08	98.795	0.456095	0	0.00100802	59.158	0.481691	0	0.000429699	57.78
Q80X53	424	Q80X53	Q80X53	Coiled-coil domain-containing protein 116	Ccdc116	Coiled-coil domain-containing protein 116 OS=Mus musculus OX=10090 GN=Ccdc116 PE=2 SV=1	0.903984	9.75696	8.47702e-17	137.47	118.68	116.13	0.523705	1.03336	3.83098e-06	87.357	0.772464	6.30909	9.91951e-17	136.02	0.901553	11.7934	8.47702e-17	137.47					0.903984	9.75696	2.02614e-10	116.13	0.784441	4.9032	1.31244e-16	133.25	0.709127	4.15251	8.08568e-08	98.795	0.728185	4.78306	0.00100802	59.158	0.447439	0	0.00243413	57.78
Q80X53	394	Q80X53	Q80X53	Coiled-coil domain-containing protein 116	Ccdc116	Coiled-coil domain-containing protein 116 OS=Mus musculus OX=10090 GN=Ccdc116 PE=2 SV=1	1	144.555	1.34306e-20	189.52	162.09	155.92	1	136.985	2.00947e-07	149.86	1	131.941	1.34416e-10	170.22	1	137.7	3.41477e-10	164.8	1	126.591	7.76859e-09	159.14	1	122.052	1.31161e-05	134.93	1	124.765	2.03628e-10	168.41	1	119.046	1.84463e-07	151.44	1	101.418	0.000182007	121.76	1	144.555	1.34306e-20	189.52
Q80X53	510	Q80X53	Q80X53	Coiled-coil domain-containing protein 116	Ccdc116	Coiled-coil domain-containing protein 116 OS=Mus musculus OX=10090 GN=Ccdc116 PE=2 SV=1	0.976736	16.6844	7.59846e-16	163.8	146.06	163.8	0.744947	5.60989	7.52743e-12	153.23	0.976736	16.6844	7.59846e-16	163.8	0.495573	0.418956	3.52395e-09	136.81	0.871042	8.31058	1.05172e-11	150.76	0.882667	10.4107	9.89216e-16	160.81	0.781238	6.06551	8.28571e-08	126.77	0.783057	5.72625	7.69698e-06	103.9	0.801318	6.96785	0.000377541	94.487	0.891085	11.688	8.60428e-06	109.79
Q80X53	117	Q80X53	Q80X53	Coiled-coil domain-containing protein 116	Ccdc116	Coiled-coil domain-containing protein 116 OS=Mus musculus OX=10090 GN=Ccdc116 PE=2 SV=1	0.882205	7.13994	3.59877e-28	167.78	149.84	117.82	0	0		NaN					0	0		NaN													0.882205	7.13994	3.59877e-28	167.78	0	0		NaN
Q80X53	118	Q80X53	Q80X53	Coiled-coil domain-containing protein 116	Ccdc116	Coiled-coil domain-containing protein 116 OS=Mus musculus OX=10090 GN=Ccdc116 PE=2 SV=1	0.870945	9.78888	3.59877e-28	167.78	149.84	114.62	0	0		NaN	0.681808	1.09374	0.0252919	62.582	0	0		NaN					0.663318	0.990996	0.000255587	86.48					0.5	0	3.59877e-28	167.78	0.870945	9.78888	5.1952e-20	150.94
Q80X53	48	Q80X53	Q80X53	Coiled-coil domain-containing protein 116	Ccdc116	Coiled-coil domain-containing protein 116 OS=Mus musculus OX=10090 GN=Ccdc116 PE=2 SV=1	0.999998	56.2339	1.25883e-19	149.07	123.47	149.07																									0.999998	56.2339	1.25883e-19	149.07
Q80X53	318	Q80X53	Q80X53	Coiled-coil domain-containing protein 116	Ccdc116	Coiled-coil domain-containing protein 116 OS=Mus musculus OX=10090 GN=Ccdc116 PE=2 SV=1	0.999959	45.0651	0.00601062	69.256	52.26	69.256													0	0		NaN									0	0		NaN	0.999959	45.0651	0.00601062	69.256
Q80X53	538	Q80X53	Q80X53	Coiled-coil domain-containing protein 116	Ccdc116	Coiled-coil domain-containing protein 116 OS=Mus musculus OX=10090 GN=Ccdc116 PE=2 SV=1	0.573683	1.28939	6.31023e-50	203.71	164.51	203.71	0	0		NaN	0.569784	1.22024	1.25865e-33	186.63					0.5	0	4.38968e-33	177.03					0	0		NaN	0.573683	1.28939	6.31023e-50	203.71	0.557802	1.00863	4.67617e-27	170.56	0	0		NaN
Q80X53	376	Q80X53	Q80X53	Coiled-coil domain-containing protein 116	Ccdc116	Coiled-coil domain-containing protein 116 OS=Mus musculus OX=10090 GN=Ccdc116 PE=2 SV=1	0.703131	4.3458	8.37935e-11	167.55	142.7	101.05	0.564716	3.71761	2.23945e-07	151.22	0	0		NaN					0	0		NaN	0	0		NaN					0.703131	4.3458	0.00163076	101.05	0	0		NaN	0.40605	1.19631	8.37935e-11	167.55
Q80X53	20	Q80X53	Q80X53	Coiled-coil domain-containing protein 116	Ccdc116	Coiled-coil domain-containing protein 116 OS=Mus musculus OX=10090 GN=Ccdc116 PE=2 SV=1	0.598007	1.77933	1.28387e-13	135.8	120.86	135.8									0.36468	1.19675	0.0258217	46.347	0	0		NaN					0	0		NaN					0.598007	1.77933	1.28387e-13	135.8
Q80X53	342	Q80X53	Q80X53	Coiled-coil domain-containing protein 116	Ccdc116	Coiled-coil domain-containing protein 116 OS=Mus musculus OX=10090 GN=Ccdc116 PE=2 SV=1	0.69507	4.9323	7.40903e-08	99.536	90.538	76.835	0.306096	0	0.0351894	31.229					0.443272	0	7.40903e-08	99.536									0.69507	4.9323	5.36268e-05	76.835									0.574568	4.02747	0.000459441	66.88
Q80X53	509	Q80X53	Q80X53	Coiled-coil domain-containing protein 116	Ccdc116	Coiled-coil domain-containing protein 116 OS=Mus musculus OX=10090 GN=Ccdc116 PE=2 SV=1	0.930243	11.3387	1.119e-05	103.9	80.571	102.98	0	0		NaN	0	0		NaN	0.930243	11.3387	5.43506e-05	102.98	0	0		NaN	0	0		NaN	0.621063	2.22777	0.00109813	86.727					0.777048	5.45853	1.119e-05	103.9	0.654549	2.85041	0.000237055	95.414
Q80X53	218	Q80X53	Q80X53	Coiled-coil domain-containing protein 116	Ccdc116	Coiled-coil domain-containing protein 116 OS=Mus musculus OX=10090 GN=Ccdc116 PE=2 SV=1	0.610689	1.26896	5.05814e-25	149.4	137.66	149.4																					0	0		NaN	0.593731	1.3668	7.83673e-15	129.71	0.610689	1.26896	5.05814e-25	149.4
Q80X53	373	Q80X53	Q80X53	Coiled-coil domain-containing protein 116	Ccdc116	Coiled-coil domain-containing protein 116 OS=Mus musculus OX=10090 GN=Ccdc116 PE=2 SV=1	0.825726	7.01093	0.000299876	135.47	112.55	112.03	0	0		NaN	0.656587	2.82196	0.000299876	135.47					0.49566	0.0180112	0.0199172	110.38	0.673659	3.23796	0.00596855	118.2	0.755929	4.92395	0.00167051	128.06					0.526022	0.61263	0.0381542	101.39	0.825726	7.01093	0.0164049	112.03
Q80X53	111	Q80X53	Q80X53	Coiled-coil domain-containing protein 116	Ccdc116	Coiled-coil domain-containing protein 116 OS=Mus musculus OX=10090 GN=Ccdc116 PE=2 SV=1	0.715023	5.18231	9.85019e-06	114.62	100.73	114.62	0	0		NaN					0	0		NaN																	0.715023	5.18231	9.85019e-06	114.62
Q80X53	423	Q80X53	Q80X53	Coiled-coil domain-containing protein 116	Ccdc116	Coiled-coil domain-containing protein 116 OS=Mus musculus OX=10090 GN=Ccdc116 PE=2 SV=1	0.596022	1.68699	9.91951e-17	136.02	120.25	79.209	0	0		NaN	0.526043	2.77269	9.91951e-17	136.02	0	0		NaN	0.596022	1.68699	3.87143e-05	79.209	0	0		NaN	0	0		NaN	0.571443	0.501362	5.13646e-05	76.259	0.4562	0	0.0395761	34.418	0.541249	0.35389	0.00243413	57.78
Q80X53	120	Q80X53	Q80X53	Coiled-coil domain-containing protein 116	Ccdc116	Coiled-coil domain-containing protein 116 OS=Mus musculus OX=10090 GN=Ccdc116 PE=2 SV=1	0.758696	2.44428	3.54877e-08	117.82	105.27	86.48	0	0		NaN	0.713499	1.6315	0.0252919	62.582	0	0		NaN					0.758696	2.44428	0.000255587	86.48					0.695202	2.91006	3.54877e-08	117.82
Q8CI71	863	Q8CI71	Q8CI71	Coiled-coil domain-containing protein 132	Ccdc132	Syndetin OS=Mus musculus OX=10090 GN=Vps50 PE=1 SV=2	1	35.329	0.0408173	35.329	9.5061	35.329	1	35.329	0.0408173	35.329
Q3TVA9	206	Q3TVA9	Q3TVA9	Coiled-coil domain-containing protein 136	Ccdc136	Coiled-coil domain-containing protein 136 OS=Mus musculus OX=10090 GN=Ccdc136 PE=1 SV=2	0.963843	14.2583	1.63463e-188	303.19	278.89	291.58	0.833947	7.01339	1.63463e-188	303.19	0.499997	0	2.33241e-115	245.17	0.963843	14.2583	3.73159e-168	291.58	0.50067	0.0805228	3.08061e-11	111.64	0.856381	7.76301	2.81998e-134	270.95	0.499994	0	1.0922e-115	252.75	0	0		NaN	0.491912	0	5.75254e-07	93.147	0	0		NaN
Q3TVA9	209	Q3TVA9	Q3TVA9	Coiled-coil domain-containing protein 136	Ccdc136	Coiled-coil domain-containing protein 136 OS=Mus musculus OX=10090 GN=Ccdc136 PE=1 SV=2	0.999994	55.8026	2.26604e-49	198.09	183.23	198.09	0.981594	20.721	5.94369e-14	131.2	0.999401	33.4948	7.963e-21	156.27	0.999218	33.7726	4.48337e-21	157.66	0.999531	35.9862	4.96377e-29	171.73	0.999781	40.4908	1.19269e-20	154.69	0.999811	40.1057	2.56627e-28	163.39	0.999977	50.4308	1.35833e-28	168.26	0.999994	55.8026	2.26604e-49	198.09	0.981834	19.9974	1.14562e-14	142.65
Q3TVA9	212	Q3TVA9	Q3TVA9	Coiled-coil domain-containing protein 136	Ccdc136	Coiled-coil domain-containing protein 136 OS=Mus musculus OX=10090 GN=Ccdc136 PE=1 SV=2	0.999987	49.1405	1.1263e-128	282.91	235.54	239.02	0.999296	31.5901	1.1263e-128	282.91	0.999182	30.9487	4.31209e-83	239.21	0.999737	36.4471	3.85077e-114	273.66	0.999978	47.3976	2.02536e-97	255.12	0.999575	35.3837	1.53675e-58	203.78	0.999792	37.9749	1.60009e-83	242.83	0.997757	29.5567	6.36264e-49	190.93	0.992599	21.4657	2.42823e-70	227.24	0.999987	49.1405	4.42575e-83	239.02
Q3TVA9	214	Q3TVA9	Q3TVA9	Coiled-coil domain-containing protein 136	Ccdc136	Coiled-coil domain-containing protein 136 OS=Mus musculus OX=10090 GN=Ccdc136 PE=1 SV=2	0.986199	18.7426	6.11395e-49	190.93	176.29	127.24	0.61612	4.84781	6.87542e-06	100.06	0.756287	4.96123	2.40938e-10	129.24	0.986199	18.7426	2.5799e-20	149.16	0	0		NaN	0.73669	6.72362	9.66023e-29	169.84	0.615848	2.06555	3.93133e-38	179.86	0.615359	3.72218	6.11395e-49	190.93	0.915803	10.8997	0.000386759	81.532	0.531775	0	0.0398625	47.286
Q3TVA9	217	Q3TVA9	Q3TVA9	Coiled-coil domain-containing protein 136	Ccdc136	Coiled-coil domain-containing protein 136 OS=Mus musculus OX=10090 GN=Ccdc136 PE=1 SV=2	0.999924	42.7218	3.9071e-50	201.6	167.18	121.02	0.999125	30.7221	3.22614e-38	181.92	0.999924	42.7218	6.50511e-14	130.9	0.999718	35.7174	1.20215e-49	200.06	0.99935	32.275	3.38597e-30	162.92	0.996689	25.5455	9.66023e-29	169.84	0.999527	33.5203	4.96697e-49	193.06	0.9997	36.026	6.11395e-49	190.93	0.998717	29.5077	9.69701e-21	155.73	0.998243	27.5458	3.9071e-50	201.6
Q3TVA9	865	Q3TVA9	Q3TVA9	Coiled-coil domain-containing protein 136	Ccdc136	Coiled-coil domain-containing protein 136 OS=Mus musculus OX=10090 GN=Ccdc136 PE=1 SV=2	0.999997	55.0335	1.75008e-05	101.96	81.494	101.92	0	0		NaN					0.999832	37.7573	3.44353e-05	101.96	0.999997	55.0335	1.75008e-05	101.92																	0	0		NaN
Q3TVA9	750	Q3TVA9	Q3TVA9	Coiled-coil domain-containing protein 136	Ccdc136	Coiled-coil domain-containing protein 136 OS=Mus musculus OX=10090 GN=Ccdc136 PE=1 SV=2	0.975827	20.4381	0.000135675	90.097	61.167	65.801	0	0		NaN	0	0		NaN	0.848315	9.61836	0.000703204	71.67	0.517226	0.531512	0.000135675	90.097	0	0		NaN					0.738635	6.65177	0.0198802	41.432	0	0		NaN	0.975827	20.4381	0.00237445	65.801
Q3TVA9	757	Q3TVA9	Q3TVA9	Coiled-coil domain-containing protein 136	Ccdc136	Coiled-coil domain-containing protein 136 OS=Mus musculus OX=10090 GN=Ccdc136 PE=1 SV=2	0.902825	11.143	6.5023e-15	143.92	120.35	143.92	0.759688	6.28264	1.99596e-09	120.52	0.621647	3.71009	0.00311861	59.372	0.425429	1.52524	0.00065462	71.927	0.694733	7.43089	0.00130929	68.461	0.413393	3.23593	0.0180975	46.145	0.846521	7.74237	1.32622e-06	106.37	0.902825	11.143	6.5023e-15	143.92	0.574176	2.9296	0.000978446	70.213	0	0		NaN
Q3TVA9	760	Q3TVA9	Q3TVA9	Coiled-coil domain-containing protein 136	Ccdc136	Coiled-coil domain-containing protein 136 OS=Mus musculus OX=10090 GN=Ccdc136 PE=1 SV=2	0.999971	45.4509	0	409.75	367.67	409.75	0.999177	30.8447	3.40707e-246	380.66	0	0		NaN	0.999405	32.2523	6.04805e-275	397.53	0.996777	24.9035	9.47376e-194	346.75	0.644097	4.77899	0.0180975	46.145	0.98902	19.5458	0	357.39	0.999971	45.4509	0	409.75	0.994749	22.7744	3.30314e-149	328.29	0.999246	31.2207	1.07644e-274	393.84
Q3TVA9	761	Q3TVA9	Q3TVA9	Coiled-coil domain-containing protein 136	Ccdc136	Coiled-coil domain-containing protein 136 OS=Mus musculus OX=10090 GN=Ccdc136 PE=1 SV=2	0.998958	29.8169	8.00508e-94	281.12	246.85	281.12					0.612412	2.02192	0.00311861	59.372	0.998958	29.8169	8.00508e-94	281.12	0.996453	24.486	3.08277e-30	208.27	0.961961	14.0293	2.31381e-16	184.21	0.947258	12.5432	1.4651e-22	198.14	0.996469	24.5054	2.23743e-11	162.93	0.929363	11.1915	2.57697e-22	194.98	0.993357	21.7476	6.66219e-79	267.67
Q3TVA9	599	Q3TVA9	Q3TVA9	Coiled-coil domain-containing protein 136	Ccdc136	Coiled-coil domain-containing protein 136 OS=Mus musculus OX=10090 GN=Ccdc136 PE=1 SV=2	1	120.769	3.67118e-168	335.79	264.27	305.43	1	120.769	2.5588e-126	305.43	1	99.6618	3.91143e-108	292.85	1	92.6344	9.51716e-92	282.06	1	119.212	6.64506e-147	327.96	1	103.575	3.67118e-168	335.79	1	87.88	1.0165e-146	326.43	1	109.257	5.36325e-108	289.35	1	103.289	2.51158e-62	246.34	1	106.983	3.51276e-127	315.03
Q3TVA9	453	Q3TVA9	Q3TVA9	Coiled-coil domain-containing protein 136	Ccdc136	Coiled-coil domain-containing protein 136 OS=Mus musculus OX=10090 GN=Ccdc136 PE=1 SV=2	0.996832	24.9634	7.76305e-06	105.72	93.283	105.72													0.996832	24.9634	7.76305e-06	105.72									0.97856	15.269	0.00181867	77.543	0.984687	20.1793	0.000839463	84.602
Q3TVA9	460	Q3TVA9	Q3TVA9	Coiled-coil domain-containing protein 136	Ccdc136	Coiled-coil domain-containing protein 136 OS=Mus musculus OX=10090 GN=Ccdc136 PE=1 SV=2	1	102.838	6.87617e-50	204.48	114.43	204.48	1	80.2706	1.00128e-37	169.09	0.999999	58.3313	0.000757159	103.97	1	102.838	1.07399e-27	204.48	0.999997	54.6409	7.76305e-06	115.57	1	93.1617	3.12419e-14	181.98	1	92.0866	5.08284e-20	191.53	1	93.9767	6.87617e-50	193.28	1	99.1798	1.87865e-20	198.32	1	100.842	4.25553e-20	193.28
Q3TVA9	410	Q3TVA9	Q3TVA9	Coiled-coil domain-containing protein 136	Ccdc136	Coiled-coil domain-containing protein 136 OS=Mus musculus OX=10090 GN=Ccdc136 PE=1 SV=2	1	64.0279	1.51063e-13	171.15	146.56	64.028	1	63.6564	3.12739e-05	122.33	0.999882	39.2969	3.05813e-06	130.95	1	71.2081	1.02495e-05	128.71	1	81.3192	1.07207e-08	145.86	1	75.5123	7.96904e-09	149.35	0.998828	29.3072	0.00253236	74.744	1	28.9511	0.000146723	102.79	1	67.6663	2.73984e-09	155.98	1	64.0279	1.51063e-13	171.15
Q3TVA9	412	Q3TVA9	Q3TVA9	Coiled-coil domain-containing protein 136	Ccdc136	Coiled-coil domain-containing protein 136 OS=Mus musculus OX=10090 GN=Ccdc136 PE=1 SV=2	1	64.0279	2.91001e-279	397.61	361.89	64.028	1	67.7291	3.32552e-174	332.29	1	67.06	1.51833e-114	299.85	1	88.4701	2.91001e-279	397.61	1	102.065	3.44593e-223	363.78	1	105.094	2.5388e-152	317.63	0.999998	56.1548	1.09541e-174	340.9	1	28.9511	6.1802e-114	292.38	1	91.3026	2.6078e-114	298.1	1	64.0279	1.55371e-132	310.57
Q3TVA9	473	Q3TVA9	Q3TVA9	Coiled-coil domain-containing protein 136	Ccdc136	Coiled-coil domain-containing protein 136 OS=Mus musculus OX=10090 GN=Ccdc136 PE=1 SV=2	1	198.173	1.4221e-286	399.22	362.47	399.22	1	175.696	2.92283e-257	385.34	1	143.687	2.67178e-120	289.22	1	181.8	1.55604e-230	369.36	1	200.306	1.55604e-230	369.36	1	165.612	2.22678e-181	334.43	1	167.662	5.83634e-159	317.93	1	122.241	1.98179e-89	269.44	1	158.568	1.78346e-159	325.98	1	198.173	1.4221e-286	399.22
Q3TVA9	243	Q3TVA9	Q3TVA9	Coiled-coil domain-containing protein 136	Ccdc136	Coiled-coil domain-containing protein 136 OS=Mus musculus OX=10090 GN=Ccdc136 PE=1 SV=2	0.992156	20.8166	7.73165e-161	286.25	266.56	286.25					0.835603	9.72767	0.000118987	97.08	0.932929	11.0164	3.82762e-30	191.66	0	0		NaN	0.33163	0	0.000698483	72.089	0.36498	0.654189	0.0332362	57.136	0.992156	20.8166	7.73165e-161	286.25	0.958734	13.5158	8.57487e-140	262.02	0.458111	0	5.66005e-70	210.9
Q3TVA9	245	Q3TVA9	Q3TVA9	Coiled-coil domain-containing protein 136	Ccdc136	Coiled-coil domain-containing protein 136 OS=Mus musculus OX=10090 GN=Ccdc136 PE=1 SV=2	0.99992	41.1929	4.53272e-205	354.7	326.61	354.7	0.996622	25.4731	1.63722e-120	291.7	0.995097	25.5108	6.13718e-89	267.38	0.9995	33.1623	1.51629e-139	313.59	0.860772	7.95876	5.32964e-89	268.21	0.99992	41.1929	4.53272e-205	354.7	0.997903	27.4332	1.3588e-89	272.31	0.955382	13.4377	2.71136e-13	138.09	0.972467	16.0087	5.80851e-62	243.01	0.921567	10.8985	5.66005e-70	210.9
Q3TVA9	246	Q3TVA9	Q3TVA9	Coiled-coil domain-containing protein 136	Ccdc136	Coiled-coil domain-containing protein 136 OS=Mus musculus OX=10090 GN=Ccdc136 PE=1 SV=2	0.99925	31.2516	7.73165e-161	286.25	266.56	270.95	0.991506	20.6852	1.03947e-61	241.32	0.970323	15.6078	3.44926e-21	161.66	0.99925	31.2516	2.67511e-89	270.95	0.670959	6.16787	6.16247e-12	146.86	0.99524	23.2102	2.65222e-57	229.16	0.995439	23.3933	9.42537e-62	241.68	0.972068	15.4223	7.73165e-161	286.25	0.989383	19.7755	8.57487e-140	262.02	0.936249	11.6813	5.85519e-50	225.37
Q3TVA9	196	Q3TVA9	Q3TVA9	Coiled-coil domain-containing protein 136	Ccdc136	Coiled-coil domain-containing protein 136 OS=Mus musculus OX=10090 GN=Ccdc136 PE=1 SV=2	1	126.427	0.000171565	138.02	112.01	138.02									0.999988	51.3469	0.0246055	53.773									0.999935	43.423	0.0321181	48.053	1	87.1864	0.0012656	99.569					1	126.427	0.000171565	138.02
Q3TVA9	489	Q3TVA9	Q3TVA9	Coiled-coil domain-containing protein 136	Ccdc136	Coiled-coil domain-containing protein 136 OS=Mus musculus OX=10090 GN=Ccdc136 PE=1 SV=2	1	99.8442	3.72333e-90	277.41	219.1	277.41	1	85.0957	1.52396e-36	219.01	1	99.8442	3.72333e-90	277.41	1	73.2113	3.46244e-20	201.72	1	67.3675	8.24266e-09	162.46	1	93.5949	1.89583e-37	229.39	1	96.9185	5.19022e-61	246.96	1	82.8714	7.19936e-20	201.1	1	82.1006	3.84226e-28	216.01	1	86.1473	2.85627e-48	239.38
Q3TVA9	999	Q3TVA9	Q3TVA9	Coiled-coil domain-containing protein 136	Ccdc136	Coiled-coil domain-containing protein 136 OS=Mus musculus OX=10090 GN=Ccdc136 PE=1 SV=2	0.999975	45.9949	6.63546e-30	193.32	169.72	193.32					0.994954	23.4785	3.1536e-06	112.67	0.996584	24.6675	2.77195e-12	150.49					0.991976	20.93	2.00753e-12	152.96	0.793837	6.09196	0.000328884	90.697	0.997215	25.5556	2.48582e-16	165.7	0.998787	29.2622	1.86287e-16	167.71	0.999975	45.9949	6.63546e-30	193.32
Q3TVA9	812	Q3TVA9	Q3TVA9	Coiled-coil domain-containing protein 136	Ccdc136	Coiled-coil domain-containing protein 136 OS=Mus musculus OX=10090 GN=Ccdc136 PE=1 SV=2	0.992617	22.4469	0.00462162	79.466	64.265	79.466					0	0		NaN					0	0		NaN	0	0		NaN	0	0		NaN	0	0		NaN	0	0		NaN	0.992617	22.4469	0.00462162	79.466
Q3TVA9	815	Q3TVA9	Q3TVA9	Coiled-coil domain-containing protein 136	Ccdc136	Coiled-coil domain-containing protein 136 OS=Mus musculus OX=10090 GN=Ccdc136 PE=1 SV=2	0.946947	12.5808	3.31892e-15	146.79	106.87	146.79					0	0		NaN	0.946947	12.5808	4.7463e-07	146.79	0.926556	11.7699	3.31892e-15	125.53	0	0		NaN	0	0		NaN	0	0		NaN	0	0		NaN
Q3TVA9	817	Q3TVA9	Q3TVA9	Coiled-coil domain-containing protein 136	Ccdc136	Coiled-coil domain-containing protein 136 OS=Mus musculus OX=10090 GN=Ccdc136 PE=1 SV=2	0.70222	6.11935	7.44205e-11	121.24	97.084	121.24					0	0		NaN					0	0		NaN	0	0		NaN	0.70222	6.11935	7.44205e-11	121.24	0	0		NaN	0	0		NaN	0.587657	1.27676	0.00231004	85.45
Q3TVA9	818	Q3TVA9	Q3TVA9	Coiled-coil domain-containing protein 136	Ccdc136	Coiled-coil domain-containing protein 136 OS=Mus musculus OX=10090 GN=Ccdc136 PE=1 SV=2	0.983711	20.2737	8.75085e-21	197.19	168.38	197.19	0.406657	0.367831	0.0460822	24.558	0	0		NaN	0.841184	7.29145	1.32803e-14	182.57	0.956852	15.7054	1.83567e-10	170.79	0	0		NaN	0.932565	14.4183	7.80834e-10	161.21	0	0		NaN	0	0		NaN	0.983711	20.2737	8.75085e-21	197.19
Q3TVA9	430	Q3TVA9	Q3TVA9	Coiled-coil domain-containing protein 136	Ccdc136	Coiled-coil domain-containing protein 136 OS=Mus musculus OX=10090 GN=Ccdc136 PE=1 SV=2	1	131.247	3.50406e-138	282.27	246.62	282.27	1	131.247	3.50406e-138	282.27	0.999992	51.0167	1.37546e-22	155.55	0.995083	23.0618	8.3836e-09	113.7	0.999728	35.6559	2.88407e-44	183.39	0.999751	36.0455	9.78759e-23	156.67	0.524933	0.433498	1.17276e-05	85.376	0.985334	18.2729	1.9512e-44	179.01	1	76.6828	1.97714e-40	184.43	1	89.7023	1.50098e-64	203.71
Q3TVA9	158	Q3TVA9	Q3TVA9	Coiled-coil domain-containing protein 136	Ccdc136	Coiled-coil domain-containing protein 136 OS=Mus musculus OX=10090 GN=Ccdc136 PE=1 SV=2	0.987244	20.5609	5.66083e-70	221.59	208.67	181.77	0.987244	20.5609	3.13619e-38	181.77	0.805445	6.74946	8.97951e-29	170.11	0.483992	0	4.62669e-10	128.06	0.969673	15.2982	2.68709e-39	187.48	0.669457	5.57487	2.68261e-49	197.31	0.928309	13.8845	5.66083e-70	221.59	0.772291	5.89357	4.51021e-39	187.08	0.925432	11.5924	8.78501e-33	150.62	0.495269	0	5.15155e-49	193.09
Q3TVA9	164	Q3TVA9	Q3TVA9	Coiled-coil domain-containing protein 136	Ccdc136	Coiled-coil domain-containing protein 136 OS=Mus musculus OX=10090 GN=Ccdc136 PE=1 SV=2	0.999999	60.0758	1.72498e-259	364.21	348.17	327.06	0.999921	41.002	4.36855e-210	336	0.999999	60.0758	2.98774e-188	327.06	0.999959	43.8932	1.54316e-210	341.9	0.99476	24.7413	1.32285e-97	256.46	0.99799	27.5847	3.08059e-83	240.68	0.981698	21.1451	8.31631e-112	260.58	0.995889	23.8448	1.04927e-166	309.83	0.996824	24.9684	1.72498e-259	364.21	0.997639	26.5809	5.03032e-147	298.18
Q3TVA9	168	Q3TVA9	Q3TVA9	Coiled-coil domain-containing protein 136	Ccdc136	Coiled-coil domain-containing protein 136 OS=Mus musculus OX=10090 GN=Ccdc136 PE=1 SV=2	1	92.8819	9.89408e-260	368.25	343.34	368.25	0.996107	24.1173	1.25862e-128	282.31	0.99998	47.1124	5.38362e-167	313.11	0.999701	35.4213	2.37979e-97	254.09	0.999758	36.1737	1.70517e-146	288.37	0.999933	42.1498	7.54091e-188	321.3	0.999992	51.0848	6.18751e-210	332.2	1	92.8819	9.89408e-260	368.25	0.999997	56.3785	1.35608e-166	307.86	0.995628	23.6207	1.67607e-146	288.61
Q3TVA9	968	Q3TVA9	Q3TVA9	Coiled-coil domain-containing protein 136	Ccdc136	Coiled-coil domain-containing protein 136 OS=Mus musculus OX=10090 GN=Ccdc136 PE=1 SV=2	0.959365	14.5132	0.000604413	100.04	77.162	84.035	0.959365	14.5132	0.00144217	84.035	0.949071	13.5534	0.000604413	100.04	0.915121	12.7317	0.00215636	79.511	0.646045	5.62344	0.0104509	62.475	0.950889	13.5503	0.00247885	77.468	0.778459	8.46811	0.0422976	40.856	0	0		NaN					0.92722	13.3474	0.000722665	93.152
Q3TVA9	970	Q3TVA9	Q3TVA9	Coiled-coil domain-containing protein 136	Ccdc136	Coiled-coil domain-containing protein 136 OS=Mus musculus OX=10090 GN=Ccdc136 PE=1 SV=2	0.890284	10.2054	1.63958e-05	129.43	72.138	122.22	0.888453	10.4416	5.078e-05	124.25	0.792868	6.09501	0.000579315	101.5	0.767189	5.51929	0.00061761	99.273	0.890284	10.2054	6.42741e-05	122.22	0.867762	8.53018	1.63958e-05	129.43	0.78288	5.85907	3.75089e-05	126.25	0.83425	7.71335	0.000646681	97.579	0.816141	7.48244	0.000928765	87.287	0.800351	6.27366	0.000245824	112.16
Q3TVA9	744	Q3TVA9	Q3TVA9	Coiled-coil domain-containing protein 136	Ccdc136	Coiled-coil domain-containing protein 136 OS=Mus musculus OX=10090 GN=Ccdc136 PE=1 SV=2	0.957433	15.3488	0.000135675	90.097	61.167	90.097	0	0		NaN	0	0		NaN					0.957433	15.3488	0.000135675	90.097									0	0		NaN	0	0		NaN
Q3TVA9	522	Q3TVA9	Q3TVA9	Coiled-coil domain-containing protein 136	Ccdc136	Coiled-coil domain-containing protein 136 OS=Mus musculus OX=10090 GN=Ccdc136 PE=1 SV=2	0.999997	56.4253	9.93473e-70	224.21	174.57	224.21	0	0		NaN	0	0		NaN	0.32128	0	0.0189595	57.679	0	0		NaN	0	0		NaN	0	0		NaN	0.999997	56.4253	9.93473e-70	224.21	0	0		NaN
Q3TVA9	274	Q3TVA9	Q3TVA9	Coiled-coil domain-containing protein 136	Ccdc136	Coiled-coil domain-containing protein 136 OS=Mus musculus OX=10090 GN=Ccdc136 PE=1 SV=2	0.325601	0	3.3185e-07	100.42	63.264	30.925	0.273145	0	6.12598e-07	97.61	0	0		NaN	0.325601	0	3.49824e-06	89.028	0.164687	0	3.3185e-07	100.42	0	0		NaN	0.249913	0	0.00312506	57.496									0.23464	0	0.0211812	41.933
Q3TVA9	277	Q3TVA9	Q3TVA9	Coiled-coil domain-containing protein 136	Ccdc136	Coiled-coil domain-containing protein 136 OS=Mus musculus OX=10090 GN=Ccdc136 PE=1 SV=2	0.325601	0	3.3185e-07	100.42	63.264	30.925	0.249318	0	0.0469032	20.351	0	0		NaN	0.325601	0	3.49824e-06	89.028	0.164687	0	3.3185e-07	100.42	0	0		NaN	0.249913	0	0.00312506	57.496									0	0		NaN
Q3TVA9	278	Q3TVA9	Q3TVA9	Coiled-coil domain-containing protein 136	Ccdc136	Coiled-coil domain-containing protein 136 OS=Mus musculus OX=10090 GN=Ccdc136 PE=1 SV=2	0.325601	0	2.07585e-11	121.26	84.102	30.925	0.291739	0.94655	2.07585e-11	121.26	0	0		NaN	0.325601	0	3.49824e-06	89.028	0.164687	0	3.3185e-07	100.42	0	0		NaN	0.249913	0	0.00312506	57.496									0	0		NaN
Q3TVA9	280	Q3TVA9	Q3TVA9	Coiled-coil domain-containing protein 136	Ccdc136	Coiled-coil domain-containing protein 136 OS=Mus musculus OX=10090 GN=Ccdc136 PE=1 SV=2	0.322012	0	3.3185e-07	100.42	63.264	30.925	0.249318	0	0.0469032	20.351	0	0		NaN	0.322012	0	3.49824e-06	89.028	0.164687	0	3.3185e-07	100.42	0	0		NaN	0.249913	0	0.0066348	55.173									0	0		NaN
Q3TVA9	283	Q3TVA9	Q3TVA9	Coiled-coil domain-containing protein 136	Ccdc136	Coiled-coil domain-containing protein 136 OS=Mus musculus OX=10090 GN=Ccdc136 PE=1 SV=2	0.249913	0	0.0066348	55.173	36.809	32.491	0.249318	0	0.0469032	20.351	0	0		NaN	0	0		NaN	0	0		NaN	0	0		NaN	0.249913	0	0.0066348	55.173									0	0		NaN
Q3TVA9	828	Q3TVA9	Q3TVA9	Coiled-coil domain-containing protein 136	Ccdc136	Coiled-coil domain-containing protein 136 OS=Mus musculus OX=10090 GN=Ccdc136 PE=1 SV=2	0.98033	16.9835	5.72388e-94	243.55	227.53	243.55	0.874803	8.52265	1.97895e-31	168.95	0.846715	7.65205	1.31649e-05	84.962	0.98033	16.9835	5.72388e-94	243.55	0.846777	7.45348	2.64462e-31	167.34					0.954014	13.3592	1.58732e-17	143.61	0.327874	0	0.0219962	35.32	0.84327	7.39395	2.66967e-10	115.92	0.870962	8.30948	2.35448e-33	173.68
Q3TVA9	829	Q3TVA9	Q3TVA9	Coiled-coil domain-containing protein 136	Ccdc136	Coiled-coil domain-containing protein 136 OS=Mus musculus OX=10090 GN=Ccdc136 PE=1 SV=2	0.867607	9.53857	5.97476e-66	212.71	204.12	144.92	0.834497	10.0303	2.88971e-31	166.75	0.401762	0	4.59839e-05	76.799	0.523242	0.838998	5.97476e-66	212.71	0.665936	0.791602	4.97644e-39	150.53	0.683878	5.98666	1.80282e-09	111.89	0.507439	0.766313	2.74271e-41	184.25	0.51677	0.946345	7.17879e-32	172	0.867607	9.53857	2.47417e-18	144.92	0.554137	0	8.77266e-41	175.97
Q3TVA9	830	Q3TVA9	Q3TVA9	Coiled-coil domain-containing protein 136	Ccdc136	Coiled-coil domain-containing protein 136 OS=Mus musculus OX=10090 GN=Ccdc136 PE=1 SV=2	0.789549	7.29568	4.97644e-39	151.41	142.65	151.41	0.581286	0	4.78223e-14	100.08	0.401762	0	4.59839e-05	76.799					0.789549	7.29568	4.97644e-39	151.41									0.499225	0	1.16933e-06	80.082					0.554137	0	2.32573e-06	77.693
Q3TVA9	788	Q3TVA9	Q3TVA9	Coiled-coil domain-containing protein 136	Ccdc136	Coiled-coil domain-containing protein 136 OS=Mus musculus OX=10090 GN=Ccdc136 PE=1 SV=2	0.989093	19.6349	9.3029e-66	258.91	227.42	159.22	0.989093	19.6349	1.0017e-09	159.22	0.962743	14.2375	0.000285719	114.69	0.899026	9.49666	2.23478e-64	246.96	0.976072	16.1106	3.95624e-22	191.06					0.989013	19.5561	2.51796e-30	209.79	0.963868	14.2765	1.10253e-22	146.59					0.901476	9.61503	9.3029e-66	258.91
Q3TVA9	789	Q3TVA9	Q3TVA9	Coiled-coil domain-containing protein 136	Ccdc136	Coiled-coil domain-containing protein 136 OS=Mus musculus OX=10090 GN=Ccdc136 PE=1 SV=2	0.665619	3.43194	2.9341e-06	141.65	124.24	141.65									0	0		NaN	0.665619	3.43194	2.9341e-06	141.65					0	0		NaN	0	0		NaN					0	0		NaN
Q3TVA9	774	Q3TVA9	Q3TVA9	Coiled-coil domain-containing protein 136	Ccdc136	Coiled-coil domain-containing protein 136 OS=Mus musculus OX=10090 GN=Ccdc136 PE=1 SV=2	0.971588	15.3431	4.39384e-06	139.86	111.84	139.86	0	0		NaN	0	0		NaN	0.839862	7.1972	0.000117537	121.76	0.971588	15.3431	4.39384e-06	139.86					0.843221	7.14171	0.00803161	64.842	0	0		NaN	0.800467	6.03382	0.00119867	95.264	0.866461	8.13025	0.0005209	101.62
Q3TVA9	775	Q3TVA9	Q3TVA9	Coiled-coil domain-containing protein 136	Ccdc136	Coiled-coil domain-containing protein 136 OS=Mus musculus OX=10090 GN=Ccdc136 PE=1 SV=2	0.559245	1.03825	0.000200466	78.814	54.623	78.814	0	0		NaN	0	0		NaN	0	0		NaN													0	0		NaN	0	0		NaN	0.559245	1.03825	0.000200466	78.814
Q3TVA9	778	Q3TVA9	Q3TVA9	Coiled-coil domain-containing protein 136	Ccdc136	Coiled-coil domain-containing protein 136 OS=Mus musculus OX=10090 GN=Ccdc136 PE=1 SV=2	0.997163	25.955	9.85045e-09	157.38	126.39	101.62	0.399607	0	0.00027478	114.88	0.310476	0	0.00131731	91.307	0.960172	16.533	0.000124238	121.18	0.801841	5.8271	1.00214e-08	157.38	0.778325	5.30985	1.35759e-06	143.58	0.953328	13.615	0.000104269	124.16	0.441963	0	9.59767e-06	133.48	0.779826	5.78615	9.85045e-09	157.09	0.997163	25.955	1.05551e-05	132.31
Q3TVA9	379	Q3TVA9	Q3TVA9	Coiled-coil domain-containing protein 136	Ccdc136	Coiled-coil domain-containing protein 136 OS=Mus musculus OX=10090 GN=Ccdc136 PE=1 SV=2	1	84.1039	2.11107e-28	205.52	178.63	205.52	1	77.1512	1.21021e-20	195.23	0.999991	51.4525	9.96341e-06	140.96	1	81.1643	5.08953e-21	199.33	0	0		NaN	0.999979	46.9131	0.000181818	125.73	1	67.8228	6.1889e-10	163.8					0.99927	32.3155	0.002168	102.73	1	84.1039	2.11107e-28	205.52
Q3TVA9	384	Q3TVA9	Q3TVA9	Coiled-coil domain-containing protein 136	Ccdc136	Coiled-coil domain-containing protein 136 OS=Mus musculus OX=10090 GN=Ccdc136 PE=1 SV=2	1	102.954	1.21665e-49	236.43	178.33	236.43	0	0		NaN					1	100.968	1.15956e-38	227.67	0	0		NaN	0	0		NaN	0	0		NaN									1	102.954	1.21665e-49	236.43
Q3TVA9	205	Q3TVA9	Q3TVA9	Coiled-coil domain-containing protein 136	Ccdc136	Coiled-coil domain-containing protein 136 OS=Mus musculus OX=10090 GN=Ccdc136 PE=1 SV=2	0.583338	1.46366	1.0922e-115	252.75	232.86	203.49	0	0		NaN	0.499997	0	2.33241e-115	245.17	0.412223	0	0.0293361	37.348	0	0		NaN	0	0		NaN	0.499994	0	1.0922e-115	252.75	0.375872	0.863644	0.00583875	56.021	0.491912	0	5.75254e-07	93.147	0.583338	1.46366	3.51137e-69	203.49
Q3TVA9	751	Q3TVA9	Q3TVA9	Coiled-coil domain-containing protein 136	Ccdc136	Coiled-coil domain-containing protein 136 OS=Mus musculus OX=10090 GN=Ccdc136 PE=1 SV=2	0.628116	3.23057	0.00237445	65.801	58.049	65.801	0	0		NaN	0	0		NaN	0	0		NaN					0	0		NaN					0	0		NaN	0	0		NaN	0.628116	3.23057	0.00237445	65.801
Q3TVA9	406	Q3TVA9	Q3TVA9	Coiled-coil domain-containing protein 136	Ccdc136	Coiled-coil domain-containing protein 136 OS=Mus musculus OX=10090 GN=Ccdc136 PE=1 SV=2	1	64.0279	1.77193e-15	145.13	126.12	64.028	0	0		NaN	0	0		NaN	0.997212	23.1228	0.0136272	57.278	0.999983	45.8795	0.000478237	89.721	0	0		NaN	1	64.8302	1.77193e-15	145.13	1	28.9511	0.0395887	28.951	0	0		NaN	1	64.0279	0.000769891	64.028
Q3TVA9	248	Q3TVA9	Q3TVA9	Coiled-coil domain-containing protein 136	Ccdc136	Coiled-coil domain-containing protein 136 OS=Mus musculus OX=10090 GN=Ccdc136 PE=1 SV=2	0.965496	17.4581	1.22852e-29	199.76	163.34	86.378					0	0		NaN	0.665744	3.1027	1.22852e-29	199.76	0.277449	0	0.0198263	49.343	0	0		NaN	0.965496	17.4581	0.00679858	86.378	0	0		NaN	0	0		NaN	0	0		NaN
Q3TVA9	160	Q3TVA9	Q3TVA9	Coiled-coil domain-containing protein 136	Ccdc136	Coiled-coil domain-containing protein 136 OS=Mus musculus OX=10090 GN=Ccdc136 PE=1 SV=2	0.965515	16.1813	2.40291e-83	242.75	222.4	173.05	0.960654	14.9552	6.19461e-38	177.06	0.496211	0	8.97951e-29	170.11	0.729526	4.76393	2.40291e-83	242.75	0.945362	13.5612	3.31755e-38	183.47	0.818744	7.03552	8.11708e-14	133.4	0.965515	16.1813	3.03923e-38	182.64	0.468626	0	0.000136465	83.216	0.919374	11.7329	5.07986e-42	177.6	0.535193	4.19203	5.15155e-49	193.09
Q3TVA9	275	Q3TVA9	Q3TVA9	Coiled-coil domain-containing protein 136	Ccdc136	Coiled-coil domain-containing protein 136 OS=Mus musculus OX=10090 GN=Ccdc136 PE=1 SV=2	0.325601	0	3.3185e-07	100.42	63.264	30.925	0.273145	0	6.12598e-07	97.61	0	0		NaN	0.325601	0	3.49824e-06	89.028	0.164687	0	3.3185e-07	100.42	0	0		NaN	0.249913	0	0.00312506	57.496									0.23464	0	0.0211812	41.933
Q3TVA9	282	Q3TVA9	Q3TVA9	Coiled-coil domain-containing protein 136	Ccdc136	Coiled-coil domain-containing protein 136 OS=Mus musculus OX=10090 GN=Ccdc136 PE=1 SV=2	0.249913	0	1.77909e-10	118.28	81.123	32.491	0.249318	0	0.0469032	20.351	0	0		NaN	0	0		NaN	0.21667	1.23603	1.77909e-10	118.28	0	0		NaN	0.249913	0	0.0066348	55.173									0	0		NaN
Q3TVA9	831	Q3TVA9	Q3TVA9	Coiled-coil domain-containing protein 136	Ccdc136	Coiled-coil domain-containing protein 136 OS=Mus musculus OX=10090 GN=Ccdc136 PE=1 SV=2	0.607585	0	4.97644e-39	150.53	142.13	150.53	0.593817	0	4.78223e-14	100.08									0.607585	0	4.97644e-39	150.53									0.499225	0	1.16933e-06	80.082					0.554137	0	2.32573e-06	77.693
Q3TVA9	790	Q3TVA9	Q3TVA9	Coiled-coil domain-containing protein 136	Ccdc136	Coiled-coil domain-containing protein 136 OS=Mus musculus OX=10090 GN=Ccdc136 PE=1 SV=2	0.580616	2.39883	0.000863002	120.53	102.43	120.53									0.580616	2.39883	0.000863002	120.53									0	0		NaN	0	0		NaN					0.496326	1.6081	0.0330514	74.853
Q3TVA9	779	Q3TVA9	Q3TVA9	Coiled-coil domain-containing protein 136	Ccdc136	Coiled-coil domain-containing protein 136 OS=Mus musculus OX=10090 GN=Ccdc136 PE=1 SV=2	0.984662	18.1245	1.00214e-08	157.38	126.39	101.62	0.399607	0	0.00027478	114.88	0.310476	0	0.00131731	91.307	0.928234	12.293	0.000124238	121.18	0.926886	10.7975	1.00214e-08	157.38	0.867703	8.38637	0.00369873	81.632	0.969948	17.863	0.000125981	130.24	0.441963	0	9.59767e-06	133.48	0	0		NaN	0.984662	18.1245	1.05551e-05	132.31
Q3TVA9	781	Q3TVA9	Q3TVA9	Coiled-coil domain-containing protein 136	Ccdc136	Coiled-coil domain-containing protein 136 OS=Mus musculus OX=10090 GN=Ccdc136 PE=1 SV=2	0.310476	0	0.00131731	91.307	72.478	91.307	0	0		NaN	0.310476	0	0.00131731	91.307	0	0		NaN													0	0		NaN	0	0		NaN
Q3TVA9	215	Q3TVA9	Q3TVA9	Coiled-coil domain-containing protein 136	Ccdc136	Coiled-coil domain-containing protein 136 OS=Mus musculus OX=10090 GN=Ccdc136 PE=1 SV=2	0.531856	0	0.000216527	76.899	63.651	47.286	0	0		NaN	0	0		NaN	0	0		NaN	0	0		NaN	0.504512	0	0.000216527	76.899	0.524208	0	0.0158893	45.901	0	0		NaN	0	0		NaN	0.531856	0	0.0398625	47.286
Q3TVA9	1001	Q3TVA9	Q3TVA9	Coiled-coil domain-containing protein 136	Ccdc136	Coiled-coil domain-containing protein 136 OS=Mus musculus OX=10090 GN=Ccdc136 PE=1 SV=2	0.47527	0	0.00794969	59.252	36.777	59.252					0	0		NaN									0	0		NaN	0	0		NaN	0.47527	0	0.00794969	59.252					0	0		NaN
Q3TVA9	157	Q3TVA9	Q3TVA9	Coiled-coil domain-containing protein 136	Ccdc136	Coiled-coil domain-containing protein 136 OS=Mus musculus OX=10090 GN=Ccdc136 PE=1 SV=2	0.609818	4.90019	1.46449e-06	102.8	88.907	66.012					0.609818	4.90019	0.000232861	66.012	0.476961	0	1.46449e-06	102.8	0.287428	0.505242	0.0133736	44.555	0.369813	0	0.00012839	83.871					0.390186	0	0.0117669	45.332					0.323183	0	0.0191561	50.144
Q3TVA9	165	Q3TVA9	Q3TVA9	Coiled-coil domain-containing protein 136	Ccdc136	Coiled-coil domain-containing protein 136 OS=Mus musculus OX=10090 GN=Ccdc136 PE=1 SV=2	0.673112	6.31256	6.67578e-20	149.66	138.04	149.66					0.335517	0	0.000232861	66.012	0.673112	6.31256	6.67578e-20	149.66					0.514964	2.78413	6.04537e-06	79.395					0.390186	0	0.0117669	45.332
Q3TVA9	832	Q3TVA9	Q3TVA9	Coiled-coil domain-containing protein 136	Ccdc136	Coiled-coil domain-containing protein 136 OS=Mus musculus OX=10090 GN=Ccdc136 PE=1 SV=2	0.369735	0.642974	0.0187329	37.021	29.828	37.021													0.369735	0.642974	0.0187329	37.021									0.327874	0	0.0219962	35.32
Q3TVA9	834	Q3TVA9	Q3TVA9	Coiled-coil domain-containing protein 136	Ccdc136	Coiled-coil domain-containing protein 136 OS=Mus musculus OX=10090 GN=Ccdc136 PE=1 SV=2	0.327874	0	0.0219962	35.32	27.96	35.32																									0.327874	0	0.0219962	35.32
Q3TVA9	427	Q3TVA9	Q3TVA9	Coiled-coil domain-containing protein 136	Ccdc136	Coiled-coil domain-containing protein 136 OS=Mus musculus OX=10090 GN=Ccdc136 PE=1 SV=2	0.572665	1.27132	3.34252e-43	183.39	172.39	90.468	0.572665	1.27132	1.20918e-06	90.468	0	0		NaN	0	0		NaN	0.533728	0.58787	3.34252e-43	183.39	0.52995	0.521652	0.000785345	64.152	0	0		NaN	0.499996	0	0.000255361	71.091	0.499991	0	0.000295242	70.569	0	0		NaN
Q3TVA9	162	Q3TVA9	Q3TVA9	Coiled-coil domain-containing protein 136	Ccdc136	Coiled-coil domain-containing protein 136 OS=Mus musculus OX=10090 GN=Ccdc136 PE=1 SV=2	0.806749	5.80068	5.07986e-42	175.59	160.27	163.46	0.371144	2.31068	6.9708e-21	157.11	0.529154	1.49469	3.37981e-19	120.18					0.666897	3.06713	4.63026e-28	164.05	0.77315	4.34007	7.11542e-38	175.59					0.523609	1.12666	0.000136465	83.216	0.527743	0	5.07986e-42	161.24	0.806749	5.80068	3.02532e-28	163.46
Q8BSN3	327	Q8BSN3	Q8BSN3	Coiled-coil domain-containing protein 151	Ccdc151	Coiled-coil domain-containing protein 151 OS=Mus musculus OX=10090 GN=Ccdc151 PE=2 SV=1	0.999935	41.8776	5.50107e-39	202.95	187.44	202.95	0.984047	17.9026	7.9881e-06	103.41					0.999776	36.5021	5.99926e-30	195.56	0	0		NaN	0	0		NaN					0.942753	12.2434	8.7488e-05	83.229					0.999935	41.8776	5.50107e-39	202.95
Q8BSN3	559	Q8BSN3	Q8BSN3	Coiled-coil domain-containing protein 151	Ccdc151	Coiled-coil domain-containing protein 151 OS=Mus musculus OX=10090 GN=Ccdc151 PE=2 SV=1	1	110.091	1.51555e-167	325.1	286.43	301	1	71.7027	6.41568e-56	227.95	1	69.5806	1.37852e-27	185.14	0.999964	45.1271	6.81256e-27	175.33	0.999866	38.7203	2.42504e-21	168.56	1	64.7119	5.00862e-44	202.39	1	110.091	2.10653e-129	301	1	90.7243	3.63954e-112	284.36	1	107.794	4.00039e-147	308.03	1	103.968	1.51555e-167	325.1
Q8C963	83	Q8C963	Q8C963	Coiled-coil domain-containing protein 159	Ccdc159	Coiled-coil domain-containing protein 159 OS=Mus musculus OX=10090 GN=Ccdc159 PE=2 SV=1	0.999853	38.3122	8.06705e-61	233.14	207.7	200.77	0.998964	29.8433	1.87108e-12	157.91	0.980329	16.9754	2.53468e-29	188.44	0.988415	19.3105	8.06705e-61	233.14	0.981982	17.3639	6.12848e-30	198.95	0.998998	29.9882	6.33607e-16	165.45	0.972167	15.4318	0.00557786	67.164	0.99669	24.7877	2.3926e-22	185.26	0.889974	9.07881	3.75192e-22	183.7	0.999853	38.3122	2.79015e-30	200.77
A0JLY1	151	A0JLY1	A0JLY1	Coiled-coil domain-containing protein 173	Ccdc173	Coiled-coil domain-containing protein 173 OS=Mus musculus OX=10090 GN=Ccdc173 PE=2 SV=1	0.999579	33.7848	0.00122644	82.069	47.89	82.069					0.999579	33.7848	0.00122644	82.069	0.995857	24.4709	0.0385359	66.267	0	0		NaN	0.990933	20.3907	0.0194301	67.234	0	0		NaN	0	0		NaN					0	0		NaN
Q8CDV0	86	Q8CDV0	Q8CDV0	Coiled-coil domain-containing protein 178	Ccdc178	Coiled-coil domain-containing protein 178 OS=Mus musculus OX=10090 GN=Ccdc178 PE=2 SV=2	0.999034	30.4057	6.02437e-12	148.85	122.61	140.97	0.996975	25.5176	7.19855e-12	146.78	0.993743	22.4909	6.11636e-07	115.76	0.999034	30.4057	8.35362e-10	140.97	0.994969	23.334	6.02437e-12	148.85	0.789606	5.86544	3.98185e-06	109.89	0.967609	14.7688	5.93343e-06	106.49					0.722715	4.30762	0.000240596	91.547	0.986743	20.7939	6.2024e-06	106.03
Q8CDV0	88	Q8CDV0	Q8CDV0	Coiled-coil domain-containing protein 178	Ccdc178	Coiled-coil domain-containing protein 178 OS=Mus musculus OX=10090 GN=Ccdc178 PE=2 SV=2	0.5867	1.79252	0.000265121	89.468	57.715	89.468																									0.5867	1.79252	0.000265121	89.468
Q8CDV0	179	Q8CDV0	Q8CDV0	Coiled-coil domain-containing protein 178	Ccdc178	Coiled-coil domain-containing protein 178 OS=Mus musculus OX=10090 GN=Ccdc178 PE=2 SV=2	0.999963	44.3582	0.0278292	47.082	9.083	47.082	0	0		NaN	0.999298	31.525	0.0438328	34.174	0	0		NaN	0	0		NaN					0.99994	42.1913	0.0304667	45.347	0.999963	44.3582	0.0278292	47.082					0	0		NaN
A2AJB1	308	A2AJB1	A2AJB1	Coiled-coil domain-containing protein 183	Ccdc183	Coiled-coil domain-containing protein 183 OS=Mus musculus OX=10090 GN=Ccdc183 PE=2 SV=1	1	84.0043	1.39727e-29	188.95	170.52	188.95	0.999999	62.9195	2.56947e-16	167.87	1	74.8201	3.05277e-22	181.88	1	64.7178	3.0064e-12	155.11	1	80.5046	2.92841e-22	182.13	1	71.3429	3.5742e-16	165.58	1	67.7269	5.24442e-12	151.89	1	73.8108	8.31065e-23	186.35	1	84.0043	1.39727e-29	188.95	0.999983	47.7414	0.000301659	91.238
Q3V036	309	Q3V036	Q3V036	Coiled-coil domain-containing protein 27	Ccdc27	Coiled-coil domain-containing protein 27 OS=Mus musculus OX=10090 GN=Ccdc27 PE=2 SV=1	0.833851	7.0059	1.4929e-79	220.38	201.05	220.38	0	0		NaN	0	0		NaN	0.833851	7.0059	1.4929e-79	220.38	0	0		NaN					0	0		NaN	0	0		NaN					0.749705	4.76469	3.94916e-24	158.73
Q3V036	165	Q3V036	Q3V036	Coiled-coil domain-containing protein 27	Ccdc27	Coiled-coil domain-containing protein 27 OS=Mus musculus OX=10090 GN=Ccdc27 PE=2 SV=1	0.905214	9.97933	1.23006e-07	124.62	97.522	124.62	0.800672	9.9125	0.0424192	45.885	0	0		NaN	0	0		NaN					0	0		NaN	0	0		NaN	0	0		NaN	0	0		NaN	0.905214	9.97933	1.23006e-07	124.62
Q3V036	52	Q3V036	Q3V036	Coiled-coil domain-containing protein 27	Ccdc27	Coiled-coil domain-containing protein 27 OS=Mus musculus OX=10090 GN=Ccdc27 PE=2 SV=1	0.99871	28.8901	1.02916e-26	180.05	161.03	180.05	0.993864	22.0943	2.18125e-18	159.36	0	0		NaN	0	0		NaN									0.99871	28.8901	1.02916e-26	180.05	0.723232	4.17163	3.41392e-13	137.26					0	0		NaN
Q3V036	148	Q3V036	Q3V036	Coiled-coil domain-containing protein 27	Ccdc27	Coiled-coil domain-containing protein 27 OS=Mus musculus OX=10090 GN=Ccdc27 PE=2 SV=1	1	114.578	1.91382e-11	123.79	104.31	123.79	0.997987	26.9522	2.05427e-05	117.67	1	69.2815	1.91382e-11	117.67					0.759917	5.00639	0.0296587	49.463	0	0		NaN	0.980772	17.0775	3.22264e-05	89.261	0.843664	7.32111	2.77806e-07	98.035	0	0		NaN	1	114.578	0.000152459	123.79
Q3V036	101	Q3V036	Q3V036	Coiled-coil domain-containing protein 27	Ccdc27	Coiled-coil domain-containing protein 27 OS=Mus musculus OX=10090 GN=Ccdc27 PE=2 SV=1	0.684013	4.84588	1.21686e-07	102.98	72.884	102.98	0.640898	1.33064	0.000170519	94.632									0	0		NaN	0.19349	0	0.0115111	50.079	0.616392	6.92576	0.000200489	94.384	0.451106	2.36955	0.0285706	44.595	0.684013	4.84588	1.21686e-07	102.98
Q3V036	103	Q3V036	Q3V036	Coiled-coil domain-containing protein 27	Ccdc27	Coiled-coil domain-containing protein 27 OS=Mus musculus OX=10090 GN=Ccdc27 PE=2 SV=1	0.539184	2.50046	0.000159719	94.837	83.575	94.837	0.480971	0.346229	0.000170519	94.632									0	0		NaN	0.19349	0	0.0115111	50.079	0.488445	0	0.000200489	94.384	0.539184	2.50046	0.000159719	94.837	0	0		NaN
Q3V036	107	Q3V036	Q3V036	Coiled-coil domain-containing protein 27	Ccdc27	Coiled-coil domain-containing protein 27 OS=Mus musculus OX=10090 GN=Ccdc27 PE=2 SV=1	0.9369	17.0991	0.000159719	94.837	83.575	44.595													0	0		NaN	0	0		NaN	0.800898	11.1282	0.00507545	67.251	0.9369	17.0991	0.000159719	94.837	0	0		NaN	0.7226	5.62355	0.0461515	35.834
Q3V036	99	Q3V036	Q3V036	Coiled-coil domain-containing protein 27	Ccdc27	Coiled-coil domain-containing protein 27 OS=Mus musculus OX=10090 GN=Ccdc27 PE=2 SV=1	0.19349	0	0.0115111	50.079	34.195	50.079													0	0		NaN	0.19349	0	0.0115111	50.079	0	0		NaN					0	0		NaN
Q3V036	100	Q3V036	Q3V036	Coiled-coil domain-containing protein 27	Ccdc27	Coiled-coil domain-containing protein 27 OS=Mus musculus OX=10090 GN=Ccdc27 PE=2 SV=1	0.19349	0	0.0115111	50.079	34.195	50.079													0	0		NaN	0.19349	0	0.0115111	50.079	0	0		NaN					0	0		NaN
Q3V036	104	Q3V036	Q3V036	Coiled-coil domain-containing protein 27	Ccdc27	Coiled-coil domain-containing protein 27 OS=Mus musculus OX=10090 GN=Ccdc27 PE=2 SV=1	0.678028	1.39186	0.000200489	94.384	79.82	94.384													0	0		NaN	0.19349	0	0.0115111	50.079	0.678028	1.39186	0.000200489	94.384					0	0		NaN	0.493142	1.61325	0.0461515	35.834
Q8BVF4	107	Q8BVF4	Q8BVF4	Coiled-coil domain-containing protein 30	Ccdc30	Coiled-coil domain-containing protein 30 OS=Mus musculus OX=10090 GN=Ccdc30 PE=1 SV=1	0.999724	35.5846	0.0293182	40.475	9.6478	40.475	0.999667	34.7697	0.030293	39.661	0.999724	35.5846	0.0293182	40.475	0.999377	32.0501	0.0362453	34.685	0	0		NaN	0.999667	34.7697	0.030293	39.661	0.999667	34.7697	0.030293	39.661	0.999667	34.7697	0.030293	39.661	0.999667	34.7697	0.030293	39.661	0.999667	34.7697	0.030293	39.661
Q3ULW6	975	Q3ULW6	Q3ULW6	Coiled-coil domain-containing protein 33	Ccdc33	Coiled-coil domain-containing protein 33 OS=Mus musculus OX=10090 GN=Ccdc33 PE=2 SV=2	0.390309	1.07329	0.00231564	73.707	56.218	73.707									0.390309	1.07329	0.00231564	73.707
Q8CDN8	85	Q8CDN8	Q8CDN8	Coiled-coil domain-containing protein 38	Ccdc38	Coiled-coil domain-containing protein 38 OS=Mus musculus OX=10090 GN=Ccdc38 PE=2 SV=1	0.923194	11.0092	2.49001e-16	144.48	120.47	144.48																	0.923194	11.0092	2.49001e-16	144.48
Q8CDN8	539	Q8CDN8	Q8CDN8	Coiled-coil domain-containing protein 38	Ccdc38	Coiled-coil domain-containing protein 38 OS=Mus musculus OX=10090 GN=Ccdc38 PE=2 SV=1	0.999999	63.3615	1.33007e-34	193.5	173.46	193.5	0	0		NaN	0	0		NaN	0.999991	50.549	1.47349e-34	192.56	0.999999	63.3615	1.33007e-34	193.5	0	0		NaN	0	0		NaN	0	0		NaN	0	0		NaN	0.983509	18.3146	0.0164632	64.723
Q8CDN8	125	Q8CDN8	Q8CDN8	Coiled-coil domain-containing protein 38	Ccdc38	Coiled-coil domain-containing protein 38 OS=Mus musculus OX=10090 GN=Ccdc38 PE=2 SV=1	0.987309	19.0274	0.0100847	108.43	17.488	99.013	0	0		NaN	0.81	6.30005	0.0193495	97.565	0.809905	6.30005	0.0193495	97.565	0	0		NaN	0.810011	6.30005	0.0193495	97.565	0.987309	19.0274	0.0180816	99.013	0	0		NaN	0	0		NaN	0.86815	8.18743	0.0100847	108.43
Q8CDV6	544	Q8CDV6	Q8CDV6	Coiled-coil domain-containing protein 63	Ccdc63	Coiled-coil domain-containing protein 63 OS=Mus musculus OX=10090 GN=Ccdc63 PE=2 SV=2	0.999901	40.0225	1.24525e-49	225.84	196.78	224.36	0.999211	31.0238	2.43253e-30	201.29	0.99959	33.8754	8.03413e-30	198.98	0.998668	28.7495	3.10219e-29	189.47	0.999601	33.9938	2.51797e-49	220.69	0.999901	40.0225	1.61089e-49	224.36	0.99988	39.2068	1.24525e-49	225.84	0.991601	20.7387	6.94312e-22	179.5	0.997978	26.9492	0.000339434	93.269	0.99461	22.6603	2.08454e-23	187.76
Q8CDV6	9	Q8CDV6	Q8CDV6	Coiled-coil domain-containing protein 63	Ccdc63	Coiled-coil domain-containing protein 63 OS=Mus musculus OX=10090 GN=Ccdc63 PE=2 SV=2	0.959913	13.7923	1.66698e-20	191.93	165.8	191.93	0.774071	5.3481	0.000163938	125.98	0.920918	10.6615	0.000528316	115.66					0.919976	10.6056	0.00115098	110.32	0.803438	6.11455	0.0020455	89.484	0.806355	6.20806	0.0157629	64.454	0.824141	6.7428	1.75413e-05	97.45	0.714789	5.18378	0.0350887	51.888	0.959913	13.7923	1.66698e-20	191.93
Q8CDV6	10	Q8CDV6	Q8CDV6	Coiled-coil domain-containing protein 63	Ccdc63	Coiled-coil domain-containing protein 63 OS=Mus musculus OX=10090 GN=Ccdc63 PE=2 SV=2	0.81397	6.41125	0.00727502	72.433	59.637	72.433					0	0		NaN	0.81397	6.41125	0.00727502	72.433					0	0		NaN									0.499394	0	0.0350887	51.888
Q8CDV6	542	Q8CDV6	Q8CDV6	Coiled-coil domain-containing protein 63	Ccdc63	Coiled-coil domain-containing protein 63 OS=Mus musculus OX=10090 GN=Ccdc63 PE=2 SV=2	0.499877	0	0.000339434	93.269	73.977	93.269	0	0		NaN	0.498356	0	0.0414631	48.704									0	0		NaN									0.499877	0	0.000339434	93.269	0.492278	0	0.0372372	49.929
Q9D541	53	Q9D541	Q9D541	Coiled-coil domain-containing protein 7	Ccdc7	Coiled-coil domain-containing protein 7 OS=Mus musculus OX=10090 GN=Ccdc7 PE=2 SV=1	0.886293	9.2088	0.000216209	75.064	54.625	75.064									0.886293	9.2088	0.000216209	75.064
Q9D5W4	296	Q9D5W4	Q9D5W4	Coiled-coil domain-containing protein 81	Ccdc81	Coiled-coil domain-containing protein 81 OS=Mus musculus OX=10090 GN=Ccdc81 PE=2 SV=1	0.5	0	6.87942e-52	242.41	209.22	242.41																									0.5	0	6.87942e-52	242.41
Q9D5W4	297	Q9D5W4	Q9D5W4	Coiled-coil domain-containing protein 81	Ccdc81	Coiled-coil domain-containing protein 81 OS=Mus musculus OX=10090 GN=Ccdc81 PE=2 SV=1	0.999952	43.2215	1.21508e-128	307.03	261.66	294	0.999952	43.2215	2.29634e-110	294	0.996693	24.7909	2.61062e-94	285.75	0.855384	7.71943	2.4931e-110	293.29	0.987355	18.9254	2.23478e-64	246.96	0.999798	36.9547	1.21508e-128	307.03	0.817676	6.51738	1.01909e-93	279.24	0.5	0	6.87942e-52	242.41	0.932386	11.3956	2.90724e-79	271.08	0.971788	15.3714	4.59271e-79	269.55
Q9D5W4	206	Q9D5W4	Q9D5W4	Coiled-coil domain-containing protein 81	Ccdc81	Coiled-coil domain-containing protein 81 OS=Mus musculus OX=10090 GN=Ccdc81 PE=2 SV=1	1	67.9969	1.80983e-08	166.6	116.5	67.997	1	117.704	4.0378e-08	117.7	1	114.868	0.000426783	119.32	1	166.603	1.80983e-08	166.6	1	89.3005	0.00032283	124.07	1	146.356	1.60178e-05	146.36	1	141.581	5.5445e-05	141.58	1	117.932	0.000538496	117.93	1	111.936	0.00126317	111.94	1	67.9969	1.27695e-05	149.02
Q9D5W4	311	Q9D5W4	Q9D5W4	Coiled-coil domain-containing protein 81	Ccdc81	Coiled-coil domain-containing protein 81 OS=Mus musculus OX=10090 GN=Ccdc81 PE=2 SV=1	0.868248	8.21345	1.64674e-49	174.9	162.4	150.12	0	0		NaN									0.868145	8.21675	9.86102e-32	145.9									0.499999	0	1.64674e-49	174.9	0.868248	8.21345	7.01801e-32	150.12
Q9D5W4	265	Q9D5W4	Q9D5W4	Coiled-coil domain-containing protein 81	Ccdc81	Coiled-coil domain-containing protein 81 OS=Mus musculus OX=10090 GN=Ccdc81 PE=2 SV=1	0.770537	4.46126	2.17198e-09	128.97	107.77	128.97													0.583173	1.55403	0.00015652	94.72	0.770537	4.46126	2.17198e-09	128.97	0	0		NaN					0	0		NaN
Q9D5W4	267	Q9D5W4	Q9D5W4	Coiled-coil domain-containing protein 81	Ccdc81	Coiled-coil domain-containing protein 81 OS=Mus musculus OX=10090 GN=Ccdc81 PE=2 SV=1	0.996994	25.2236	1.83897e-17	155.61	126.55	122.73	0.996737	24.8727	1.83897e-17	155.61	0.992347	21.161	1.11161e-08	121.1	0.908783	10.4214	4.59269e-13	132.28	0.872434	9.69806	0.00885343	66.012	0	0		NaN	0.995312	23.2886	2.22773e-13	138.92	0.995026	23.0529	1.05536e-13	142.21	0.996994	25.2236	7.24177e-09	124.51	0.847125	7.35084	2.17198e-09	128.97
Q9D5W4	273	Q9D5W4	Q9D5W4	Coiled-coil domain-containing protein 81	Ccdc81	Coiled-coil domain-containing protein 81 OS=Mus musculus OX=10090 GN=Ccdc81 PE=2 SV=1	0.999991	50.2964	3.41028e-27	211.52	159.95	211.52	0.99813	27.7739	1.83897e-17	155.61	0.977495	17.0956	1.11161e-08	121.1	0.999642	34.4659	4.59269e-13	135.02	0.775679	6.14882	0.00015652	94.72	0.996445	24.4807	2.17198e-09	128.97	0.997881	26.7613	2.22773e-13	138.92	0.917657	13.1947	1.05536e-13	142.21	0.998482	28.1872	7.24177e-09	131.06	0.999991	50.2964	3.41028e-27	211.52
Q9D5W4	419	Q9D5W4	Q9D5W4	Coiled-coil domain-containing protein 81	Ccdc81	Coiled-coil domain-containing protein 81 OS=Mus musculus OX=10090 GN=Ccdc81 PE=2 SV=1	1	174.51	0	418.56	393.4	223.65	1	226.708	1.12147e-120	285.04	1	194.657	6.67806e-150	280.65	1	259.802	0	398.76	1	67.6289	7.6568e-99	241.22	1	290.196	0	418.56	1	174.51	4.46584e-62	223.65	1	94.6134	2.77387e-116	258.67	1	157.785	9.43367e-210	318.6	1	218.113	7.97277e-36	218.11
Q9D5W4	218	Q9D5W4	Q9D5W4	Coiled-coil domain-containing protein 81	Ccdc81	Coiled-coil domain-containing protein 81 OS=Mus musculus OX=10090 GN=Ccdc81 PE=2 SV=1	0.479018	0	0.00668906	60.79	49.266	60.79	0	0		NaN	0	0		NaN	0.458923	0	0.0148463	52.483					0	0		NaN	0	0		NaN	0	0		NaN	0	0		NaN	0.479018	0	0.00668906	60.79
Q9D5W4	222	Q9D5W4	Q9D5W4	Coiled-coil domain-containing protein 81	Ccdc81	Coiled-coil domain-containing protein 81 OS=Mus musculus OX=10090 GN=Ccdc81 PE=2 SV=1	1	119.089	4.35874e-272	360.31	325.75	360.31	1	86.3032	4.38575e-138	278.8	1	80.1168	1.53955e-106	247.52	1	119.089	4.35874e-272	360.31	1	90.4391	1.69065e-198	327.79	1	72.038	5.76745e-138	275.91	1	88.0801	2.43491e-122	272.27	1	75.5828	3.84814e-138	279.93	0.999887	39.4697	2.015e-52	200.79	1	79.8595	5.61677e-122	280.4
Q9D5W4	310	Q9D5W4	Q9D5W4	Coiled-coil domain-containing protein 81	Ccdc81	Coiled-coil domain-containing protein 81 OS=Mus musculus OX=10090 GN=Ccdc81 PE=2 SV=1	0.499999	0	1.64674e-49	174.9	162.4	174.9	0	0		NaN									0.457455	0	4.4105e-23	143.22									0.499999	0	1.64674e-49	174.9	0.332811	0	0.026561	38.054
Q63870	586	Q63870	Q63870	Collagen alpha-1(VII) chain	Col7a1	Collagen alpha-1(VII) chain OS=Mus musculus OX=10090 GN=Col7a1 PE=1 SV=3	0.999735	35.7633	0.0337651	36.847	1.2073	36.847													0.999731	35.6921	0.0337651	36.847									0.997918	26.7781	0.0440651	27.862	0.999735	35.7633	0.0337651	36.847
Q60847	1348	Q60847	Q60847	Collagen alpha-1(XII) chain	Col12a1	Collagen alpha-1(XII) chain OS=Mus musculus OX=10090 GN=Col12a1 PE=2 SV=3	0.534972	0.61768	0.000443002	77.871	10.225	74.905	0	0		NaN	0.496111	0	0.00179597	70.837					0.534972	0.61768	0.000443002	75.404	0.375226	0	0.0431817	30.958	0.533384	0.60349	0.00323642	61.417	0.493829	0	0.00057605	77.871	0.497291	0	0.00568598	54.974
Q60847	1353	Q60847	Q60847	Collagen alpha-1(XII) chain	Col12a1	Collagen alpha-1(XII) chain OS=Mus musculus OX=10090 GN=Col12a1 PE=2 SV=3	0.649883	2.72034	0.000464778	77.871	10.225	65.125	0.649883	2.72034	0.00240888	65.125	0.626414	2.58243	0.000464778	74.665					0.498285	0	0.00138014	69.845	0.375226	0	0.0431817	30.958					0.493829	0	0.00057605	77.871	0.497291	0	0.00568598	54.974
Q60847	1420	Q60847	Q60847	Collagen alpha-1(XII) chain	Col12a1	Collagen alpha-1(XII) chain OS=Mus musculus OX=10090 GN=Col12a1 PE=2 SV=3	0.839694	7.1307	0.038207	37.681	9.3539	37.681																													0.839694	7.1307	0.038207	37.681
Q80X19	108	Q80X19	Q80X19	Collagen alpha-1(XIV) chain	Col14a1	Collagen alpha-1(XIV) chain OS=Mus musculus OX=10090 GN=Col14a1 PE=1 SV=2	0.999946	42.7013	0.00481757	74.789	29.674	63.128	0.999924	41.2142	0.0178782	61.641	0.999946	42.7013	0.0163141	63.128	0	0		NaN	0.999056	30.2466	0.00481757	74.789	0	0		NaN	0	0		NaN	0.998744	29.0055	0.0264225	57.288	0.999831	37.7108	0.0139516	65.374	0.998159	27.3419	0.0190268	60.549
A6H584	728	A6H584	A6H584	Collagen alpha-5(VI) chain	Col6a5	Collagen alpha-5(VI) chain OS=Mus musculus OX=10090 GN=Col6a5 PE=1 SV=4	0.870004	14.2563	0.0298769	48.968	3.5553	41.798					0.561474	6.26315	0.0449215	39.288					0.870004	14.2563	0.0414973	41.798					0.737006	10.1495	0.0308719	48.354	0.761422	10.7634	0.0298769	48.968	0.516303	5.06964	0.0348826	45.88	0.569983	6.5892	0.042946	40.81
Q8C6K9	479	Q8C6K9	Q8C6K9	Collagen alpha-6(VI) chain	Col6a6	Collagen alpha-6(VI) chain OS=Mus musculus OX=10090 GN=Col6a6 PE=1 SV=2	0.999695	35.1529	0.034237	37.56	4.5751	37.56																					0	0		NaN					0.999695	35.1529	0.034237	37.56
Q8C6K9	481	Q8C6K9	Q8C6K9	Collagen alpha-6(VI) chain	Col6a6	Collagen alpha-6(VI) chain OS=Mus musculus OX=10090 GN=Col6a6 PE=1 SV=2	0.999698	35.1953	0.034237	37.56	4.5751	37.56																					0	0		NaN					0.999698	35.1953	0.034237	37.56
Q8C6K9	484	Q8C6K9	Q8C6K9	Collagen alpha-6(VI) chain	Col6a6	Collagen alpha-6(VI) chain OS=Mus musculus OX=10090 GN=Col6a6 PE=1 SV=2	0.999309	31.5936	0.034237	37.56	4.5751	37.56																					0	0		NaN					0.999309	31.5936	0.034237	37.56
Q8R066	127	Q8R066	Q8R066	Complement C1q tumor necrosis factor-related protein 4	C1qtnf4	Complement C1q tumor necrosis factor-related protein 4 OS=Mus musculus OX=10090 GN=C1qtnf4 PE=1 SV=1	0.702061	5.81084	0.0181881	41.734	26.445	41.734													0	0		NaN	0.643915	4.77428	0.0241071	38.691									0.702061	5.81084	0.0181881	41.734	0	0		NaN	+
Q8R066	129	Q8R066	Q8R066	Complement C1q tumor necrosis factor-related protein 4	C1qtnf4	Complement C1q tumor necrosis factor-related protein 4 OS=Mus musculus OX=10090 GN=C1qtnf4 PE=1 SV=1	0.412171	0.74292	0.0180423	43.291	24.248	30.602									0.412171	0.74292	0.0469759	30.602	0	0		NaN									0.409567	0.31776	0.0180423	43.291					0	0		NaN
Q8K182	156	Q8K182	Q8K182	Complement component C8 alpha chain	C8a	Complement component C8 alpha chain OS=Mus musculus OX=10090 GN=C8a PE=1 SV=1	0.425441	0.898248	0.0333808	28.068	0.087357	28.068	0	0		NaN	0	0		NaN	0.425441	0.898248	0.0333808	28.068	0	0		NaN					0	0		NaN
Q8BSP2	79	Q8BSP2	Q8BSP2	Condensin-2 complex subunit H2	Ncaph2	Condensin-2 complex subunit H2 OS=Mus musculus OX=10090 GN=Ncaph2 PE=1 SV=1	0.986722	25.1125	0.0395728	29.299	8.3601	29.299													0.986722	25.1125	0.0395728	29.299
Q8C0L8	450	Q8C0L8	Q8C0L8	Conserved oligomeric Golgi complex subunit 5	Cog5	Conserved oligomeric Golgi complex subunit 5 OS=Mus musculus OX=10090 GN=Cog5 PE=1 SV=3	0.690747	0.845004	0.0210675	48.351	4.7943	48.351	0	0		NaN	0.660175	0	0.0407276	34.302	0.690747	0.845004	0.0210675	48.351	0.594302	0	0.0353769	38.116																	0.686107	0.716004	0.0281232	42.958
Q8C0L8	454	Q8C0L8	Q8C0L8	Conserved oligomeric Golgi complex subunit 5	Cog5	Conserved oligomeric Golgi complex subunit 5 OS=Mus musculus OX=10090 GN=Cog5 PE=1 SV=3	0.900187	6.85619	0.0210675	48.823	3.6831	48.823	0	0		NaN	0.879694	5.98483	0.0249436	45.614	0.870226	5.56227	0.0210675	48.351	0.594302	0	0.0353769	38.116					0.900187	6.85619	0.021111	48.823									0.686122	0.716004	0.0281232	42.958
Q8C0L8	445	Q8C0L8	Q8C0L8	Conserved oligomeric Golgi complex subunit 5	Cog5	Conserved oligomeric Golgi complex subunit 5 OS=Mus musculus OX=10090 GN=Cog5 PE=1 SV=3	0.835394	3.92401	0.021111	48.823	3.6831	38.116	0	0		NaN	0.697272	0.506417	0.0249436	45.614	0.597577	0.580136	0.0359172	37.177	0.835394	3.92401	0.0353769	38.116					0.583614	0.645397	0.021111	48.823									0	0		NaN
Q6A0A9	214	Q6A0A9	Q6A0A9	Constitutive coactivator of PPAR-gamma-like protein 1	FAM120A	Constitutive coactivator of PPAR-gamma-like protein 1 OS=Mus musculus OX=10090 GN=FAM120A PE=1 SV=2	0.784363	5.70209	0.0092815	66.965	25.553	53.193	0.49796	0	0.0133299	61.962	0.688023	4.89405	0.0174073	58.461	0.563519	0	0.0147185	60.246	0.482572	0	0.0426416	31.647	0.496073	0	0.0174073	58.461	0.49588	0	0.0277544	53.395	0.498156	0	0.0092815	66.965	0.494999	0	0.0189558	57.703	0.784363	5.70209	0.0133299	61.962
Q9CZ04	247	Q9CZ04	Q9CZ04	COP9 signalosome complex subunit 7a	Cops7a	COP9 signalosome complex subunit 7a OS=Mus musculus OX=10090 GN=Cops7a PE=1 SV=2	0.763266	5.48187	4.17979e-40	165.64	150.58	149.77	0.62684	5.30289	4.48433e-06	87.544	0.763266	5.48187	2.31543e-31	149.77	0	0		NaN					0	0		NaN	0	0		NaN					0	0		NaN	0.492694	1.38931	4.17979e-40	165.64
Q8VBV7	157	Q8VBV7	Q8VBV7	COP9 signalosome complex subunit 8	Cops8	COP9 signalosome complex subunit 8 OS=Mus musculus OX=10090 GN=Cops8 PE=1 SV=1	0.796817	7.21887	2.02944e-170	335.91	233.04	283.05	0.56094	2.26414	1.99542e-110	295.09	0.514856	1.43558	1.46279e-93	275.42	0.545567	1.90566	4.97045e-149	327	0.706203	5.89071	6.98983e-94	281.99	0.785575	6.51379	7.41452e-129	310.74	0.785296	6.50774	2.02944e-170	335.91	0.796817	7.21887	5.75944e-94	283.05	0.78537	6.50934	1.02674e-148	322.89	0	0		NaN
Q9D8X1	244	Q9D8X1	Q9D8X1	Copper homeostasis protein cutC homolog	Cutc	Copper homeostasis protein cutC homolog OS=Mus musculus OX=10090 GN=Cutc PE=1 SV=1	0.933897	14.8716	0.00369704	60.489	28.16	60.489													0	0		NaN									0.933897	14.8716	0.00369704	60.489
Q9D8X1	248	Q9D8X1	Q9D8X1	Copper homeostasis protein cutC homolog	Cutc	Copper homeostasis protein cutC homolog OS=Mus musculus OX=10090 GN=Cutc PE=1 SV=1	0.999911	40.4909	3.48298e-294	394.27	298.13	394.27	0.99979	36.7841	8.6827e-213	353.45	0.99927	31.3689	9.38247e-113	287.48	0.999911	40.4909	3.48298e-294	394.27	0.928668	12.029	3.82308e-44	209.9	0.987554	19.0015	7.74238e-167	320.65	0.99879	29.167	5.43632e-167	323.69	0.996258	24.2928	4.33037e-129	301.36	0.999654	34.611	2.44645e-167	327.62	0.999379	32.0686	4.83285e-238	364.36
Q64446	799	Q64446	Q64446	Copper-transporting ATPase 2	Atp7b	Copper-transporting ATPase 2 OS=Mus musculus OX=10090 GN=Atp7b PE=1 SV=2	0.307595	0.728308	0.0060723	51.586	20.474	51.586	0	0		NaN	0	0		NaN					0.307595	0.728308	0.0060723	51.586									0	0		NaN	0.280742	0	0.0411693	34.236
Q64446	803	Q64446	Q64446	Copper-transporting ATPase 2	Atp7b	Copper-transporting ATPase 2 OS=Mus musculus OX=10090 GN=Atp7b PE=1 SV=2	0.661964	0	0.0060723	51.586	20.474	51.586	0	0		NaN	0	0		NaN					0.661964	0	0.0060723	51.586									0	0		NaN	0.649096	0	0.0411693	34.236
Q64446	806	Q64446	Q64446	Copper-transporting ATPase 2	Atp7b	Copper-transporting ATPase 2 OS=Mus musculus OX=10090 GN=Atp7b PE=1 SV=2	0.661964	0	0.0060723	51.586	20.474	51.586	0	0		NaN	0	0		NaN					0.661964	0	0.0060723	51.586									0	0		NaN	0.649096	0	0.0411693	34.236
Q64446	809	Q64446	Q64446	Copper-transporting ATPase 2	Atp7b	Copper-transporting ATPase 2 OS=Mus musculus OX=10090 GN=Atp7b PE=1 SV=2	0.661964	0	0.0060723	51.586	20.474	51.586	0	0		NaN	0	0		NaN					0.661964	0	0.0060723	51.586									0	0		NaN	0.649096	0	0.0411693	34.236
Q64446	813	Q64446	Q64446	Copper-transporting ATPase 2	Atp7b	Copper-transporting ATPase 2 OS=Mus musculus OX=10090 GN=Atp7b PE=1 SV=2	0.999843	36.2962	0.0060723	51.586	20.474	51.586	0	0		NaN	0	0		NaN					0.999843	36.2962	0.0060723	51.586									0	0		NaN	0.996563	24.8545	0.0411693	34.236
P70698	571	P70698	P70698	CTP synthase 1	Ctps1	CTP synthase 1 OS=Mus musculus OX=10090 GN=Ctps1 PE=1 SV=2	0.274227	0	2.9057e-06	114.64	101.22	114.64	0.191751	0	0.00464532	72.175	0.246518	0	0.0151363	61.641	0.165762	0	0.0096842	67.115					0.179857	0	0.000363671	91.032	0.274227	0	2.9057e-06	114.64									0.233022	0	0.00966368	67.136
P70698	573	P70698	P70698	CTP synthase 1	Ctps1	CTP synthase 1 OS=Mus musculus OX=10090 GN=Ctps1 PE=1 SV=2	0.274227	0	2.9057e-06	114.64	101.22	114.64	0.191751	0	0.00464532	72.175	0.246518	0	0.0151363	61.641	0.165762	0	0.0096842	67.115					0.179857	0	0.000363671	91.032	0.274227	0	2.9057e-06	114.64									0.233022	0	0.00966368	67.136
P70698	574	P70698	P70698	CTP synthase 1	Ctps1	CTP synthase 1 OS=Mus musculus OX=10090 GN=Ctps1 PE=1 SV=2	0.233022	0	0.00464532	72.175	54.686	67.136	0.191751	0	0.00464532	72.175					0.165762	0	0.0096842	67.115																					0.233022	0	0.00966368	67.136
P70698	575	P70698	P70698	CTP synthase 1	Ctps1	CTP synthase 1 OS=Mus musculus OX=10090 GN=Ctps1 PE=1 SV=2	0.233022	0	0.00464532	72.175	54.686	67.136	0.191751	0	0.00464532	72.175					0.165762	0	0.0096842	67.115																					0.233022	0	0.00966368	67.136
P70698	578	P70698	P70698	CTP synthase 1	Ctps1	CTP synthase 1 OS=Mus musculus OX=10090 GN=Ctps1 PE=1 SV=2	0.189343	0.67974	0.000363671	91.032	76.775	81.647									0.165762	0	0.0096842	67.115	0.189343	0.67974	0.00162603	81.647	0.179857	0	0.000363671	91.032
P70698	577	P70698	P70698	CTP synthase 1	Ctps1	CTP synthase 1 OS=Mus musculus OX=10090 GN=Ctps1 PE=1 SV=2	0.191751	0	0.00464532	72.175	54.686	72.175	0.191751	0	0.00464532	72.175					0.165762	0	0.0096842	67.115
Q80T79	3557	Q80T79	Q80T79	CUB and sushi domain-containing protein 3	Csmd3	CUB and sushi domain-containing protein 3 OS=Mus musculus OX=10090 GN=Csmd3 PE=1 SV=3	0.997967	26.8821	0.0394945	27.09	15.883	27.09	0.992183	20.9284	0.0439673	20.97	0.992967	21.4075	0.0425049	22.971	0.99172	20.6708	0.0437316	21.293	0.997967	26.8821	0.0394945	27.09	0.983103	17.4003	0.0464154	17.621	0.994117	22.1986	0.0429176	22.407	0.994777	22.7239	0.0425049	22.971	0.973708	15.2659	0.0472811	15.888	0.991101	20.3252	0.0433303	21.842
Q9D4H8	73	Q9D4H8	Q9D4H8	Cullin-2	Cul2	Cullin-2 OS=Mus musculus OX=10090 GN=Cul2 PE=1 SV=2	0.842981	7.40023	0.0336927	65.472	28.875	65.472	0.842981	7.40023	0.0336927	65.472	0	0		NaN	0	0		NaN	0	0		NaN	0	0		NaN	0	0		NaN					0	0		NaN	0	0		NaN
Q9D5U8	11	Q9D5U8	Q9D5U8	Cyclic nucleotide-binding domain-containing protein 2	Cnbd2	Cyclic nucleotide-binding domain-containing protein 2 OS=Mus musculus OX=10090 GN=Cnbd2 PE=1 SV=2	0.43526	0	1.73913e-06	114.63	89.444	114.63	0.376901	0	0.0124757	56.453																					0.43526	0	1.73913e-06	114.63
Q9D5U8	12	Q9D5U8	Q9D5U8	Cyclic nucleotide-binding domain-containing protein 2	Cnbd2	Cyclic nucleotide-binding domain-containing protein 2 OS=Mus musculus OX=10090 GN=Cnbd2 PE=1 SV=2	0.43526	0	1.73913e-06	114.63	89.444	114.63	0.376901	0	0.0124757	56.453																					0.43526	0	1.73913e-06	114.63
Q9D5U8	110	Q9D5U8	Q9D5U8	Cyclic nucleotide-binding domain-containing protein 2	Cnbd2	Cyclic nucleotide-binding domain-containing protein 2 OS=Mus musculus OX=10090 GN=Cnbd2 PE=1 SV=2	0.917081	10.4376	0.0387911	26.969	5.7361	25.982	0	0		NaN	0.917081	10.4376	0.0393201	25.982	0.782318	5.55561	0.0393201	25.982	0.812483	6.36772	0.0415015	21.913	0	0		NaN	0.840849	7.2291	0.0387911	26.969	0.823757	6.69688	0.0428892	19.323	0.78782	5.69723	0.0392442	26.124
Q3TVC7	100	Q3TVC7	Q3TVC7	Cyclin-D1-binding protein 1	Ccndbp1	Cyclin-D1-binding protein 1 OS=Mus musculus OX=10090 GN=Ccndbp1 PE=1 SV=1	1	46.1589	0.0259404	48.907	30.123	46.159	1	45.8756	0.0305985	45.876	1	43.7941	0.0338137	43.794	1	48.314	0.0269572	48.314	1	43.7941	0.0338137	43.794	1	43.7941	0.0338137	43.794	1	29.4909	0.0380732	40.616	1	48.907	0.0259404	48.907	0	0		NaN	1	46.1589	0.0304773	46.159
Q3TVC7	101	Q3TVC7	Q3TVC7	Cyclin-D1-binding protein 1	Ccndbp1	Cyclin-D1-binding protein 1 OS=Mus musculus OX=10090 GN=Ccndbp1 PE=1 SV=1	1	46.1589	0.0259404	48.907	30.123	46.159	1	45.8756	0.0305985	45.876	1	43.7941	0.0338137	43.794	1	48.314	0.0269572	48.314	1	43.7941	0.0338137	43.794	1	43.7941	0.0338137	43.794	1	29.4909	0.0380732	40.616	1	48.907	0.0259404	48.907	0	0		NaN	1	46.1589	0.0304773	46.159
P39689	144	P39689	P39689	Cyclin-dependent kinase inhibitor 1	Cdkn1a	Cyclin-dependent kinase inhibitor 1 OS=Mus musculus OX=10090 GN=Cdkn1a PE=1 SV=4	0.606103	0.788059	0.0259641	53.08	38.39	37.968	0.284176	0	0.0396324	38.238	0.329782	0	0.0259641	53.08	0	0		NaN	0	0		NaN	0.284608	0	0.0259641	53.08	0	0		NaN	0	0		NaN	0.606103	0.788059	0.0454773	37.968	0	0		NaN
P39689	147	P39689	P39689	Cyclin-dependent kinase inhibitor 1	Cdkn1a	Cyclin-dependent kinase inhibitor 1 OS=Mus musculus OX=10090 GN=Cdkn1a PE=1 SV=4	0.606103	0.788059	0.0259641	53.08	38.39	37.968	0.284176	0	0.0396324	38.238	0.329782	0	0.0259641	53.08	0	0		NaN	0	0		NaN	0.284608	0	0.0259641	53.08	0	0		NaN	0	0		NaN	0.606103	0.788059	0.0454773	37.968	0	0		NaN
P49615	167	P49615	P49615	Cyclin-dependent-like kinase 5	Cdk5	Cyclin-dependent-like kinase 5 OS=Mus musculus OX=10090 GN=Cdk5 PE=1 SV=1	0.982233	13.9591	0.0406698	19.505	1.958	19.505	0.982233	13.9591	0.0406698	19.505	0.973933	11.9527	0.044566	15.203					0.961092	9.69348	0.044566	15.203	0.978733	12.7349	0.0446814	14.397
Q9JJA7	54	Q9JJA7	Q9JJA7	Cyclin-L2	Ccnl2	Cyclin-L2 OS=Mus musculus OX=10090 GN=Ccnl2 PE=1 SV=1	0.999754	35.7182	0.022769	40.52	15.626	40.52									0.999754	35.7182	0.022769	40.52
Q9JJA7	55	Q9JJA7	Q9JJA7	Cyclin-L2	Ccnl2	Cyclin-L2 OS=Mus musculus OX=10090 GN=Ccnl2 PE=1 SV=1	0.999754	35.7182	0.022769	40.52	15.626	40.52									0.999754	35.7182	0.022769	40.52
Q9QWV9	638	Q9QWV9	Q9QWV9	Cyclin-T1	Ccnt1	Cyclin-T1 OS=Mus musculus OX=10090 GN=Ccnt1 PE=1 SV=3	1	57.5318	0.0287607	58.37	8.2624	57.532	1	58.3699	0.0326021	58.37	1	58.3699	0.0326021	58.37									1	57.785	0.0287607	57.785	1	57.5318	0.0341564	57.532	1	57.5318	0.0341564	57.532	0	0		NaN
Q9ER72	115	Q9ER72	Q9ER72	Cysteine--tRNA ligase, cytoplasmic	Cars	Cysteine--tRNA ligase, cytoplasmic OS=Mus musculus OX=10090 GN=Cars PE=1 SV=2	0.949738	11.7869	0.0374665	35.94	12.391	35.94													0.949738	11.7869	0.0374665	35.94
P16563	57	P16563	P16563	Cysteine-rich secretory protein 2	Crisp2	Cysteine-rich secretory protein 2 OS=Mus musculus OX=10090 GN=Crisp2 PE=1 SV=1	0.997382	25.8266	2.38354e-06	158.42	116.71	151.55	0.846871	7.42792	0.000328409	130.44	0.970578	15.1851	0.000115264	140.91	0.981939	17.3699	0.000205627	136.27	0	0		NaN	0.975139	15.9425	5.50087e-06	157.03	0.997382	25.8266	1.77836e-05	151.55	0.704438	3.8967	0.00288124	85.522					0.981854	17.3332	2.38354e-06	158.42
Q9CZ13	212	Q9CZ13	Q9CZ13	Cytochrome b-c1 complex subunit 1, mitochondrial	Uqcrc1	Cytochrome b-c1 complex subunit 1, mitochondrial OS=Mus musculus OX=10090 GN=Uqcrc1 PE=1 SV=2	0.995287	23.2481	4.24133e-06	143.39	114.81	117.26	0	0		NaN	0	0		NaN	0	0		NaN	0.821958	6.65165	0.00245635	86.488	0	0		NaN	0	0		NaN	0.995287	23.2481	0.000400763	117.26	0.993904	22.1236	4.24133e-06	143.39	0	0		NaN
P56395	11	P56395	P56395	Cytochrome b5	Cyb5a	Cytochrome b5 OS=Mus musculus OX=10090 GN=Cyb5a PE=1 SV=2	0.833976	0.910114	0.0383528	33.893	8.9286	10.119									0.552905	4.27461	0.0383528	33.893	0.833976	0.910114	0.0467735	10.119
Q9CQX2	7	Q9CQX2	Q9CQX2	Cytochrome b5 type B	Cyb5b	Cytochrome b5 type B OS=Mus musculus OX=10090 GN=Cyb5b PE=1 SV=1	0.494847	0	0.00213024	66.479	54.911	66.479																													0.494847	0	0.00213024	66.479
Q9CQX2	9	Q9CQX2	Q9CQX2	Cytochrome b5 type B	Cyb5b	Cytochrome b5 type B OS=Mus musculus OX=10090 GN=Cyb5b PE=1 SV=1	0.998162	27.3487	5.79628e-81	231.89	205.35	209.89	0.992479	21.2047	2.57443e-37	182.64	0.995591	23.5739	3.1403e-68	223.07	0.995487	23.436	5.79628e-81	231.89	0.998162	27.3487	7.27525e-58	209.89	0.959506	13.7466	8.70185e-58	208.58	0.99081	20.3433	5.8582e-39	187.89	0.988544	19.3596	1.23571e-68	227.8	0.995256	23.2188	3.40988e-49	201.66	0.98021	16.951	1.78366e-26	162.85
Q9CQX2	16	Q9CQX2	Q9CQX2	Cytochrome b5 type B	Cyb5b	Cytochrome b5 type B OS=Mus musculus OX=10090 GN=Cyb5b PE=1 SV=1	0.992488	22.2048	0.000234702	80.342	68.377	80.342																									0.992488	22.2048	0.000234702	80.342	0.983394	17.8249	0.00213024	66.479
Q9CQX2	98	Q9CQX2	Q9CQX2	Cytochrome b5 type B	Cyb5b	Cytochrome b5 type B OS=Mus musculus OX=10090 GN=Cyb5b PE=1 SV=1	0.989245	20.5397	0.000513493	87.676	55.792	87.676									0	0		NaN													0.989245	20.5397	0.000513493	87.676	0.977045	17.2449	0.0191417	57.482
Q9CQX2	33	Q9CQX2	Q9CQX2	Cytochrome b5 type B	Cyb5b	Cytochrome b5 type B OS=Mus musculus OX=10090 GN=Cyb5b PE=1 SV=1	0.999763	36.2502	3.02217e-31	160.45	142.36	160.45	0.999763	36.2502	3.02217e-31	160.45					0.998673	28.7653	4.09614e-06	136.26	0.903206	9.69936	0.000347786	108.75	0.998597	28.5231	5.97977e-06	132.13	0.954184	13.1861	0.00360511	72.793	0.9982	27.4405	4.27942e-07	144.3	0.999284	31.4463	2.55784e-08	148.44	0.864286	8.04033	0.000385296	107.57
Q9DBW0	424	Q9DBW0	Q9DBW0	Cytochrome P450 4V2	Cyp4v2	Cytochrome P450 4V2 OS=Mus musculus OX=10090 GN=Cyp4v2 PE=1 SV=1	0.894555	8.42835	0.039289	30.961	15.072	30.961																					0.894555	8.42835	0.039289	30.961
Q9JHU4	2763	Q9JHU4	Q9JHU4	Cytoplasmic dynein 1 heavy chain 1	Dync1h1	Cytoplasmic dynein 1 heavy chain 1 OS=Mus musculus OX=10090 GN=Dync1h1 PE=1 SV=2	0.358043	2.46388	0.0362186	34.617	6.9305	27.686													0.356879	2.12557	0.0362186	34.617									0.358043	2.46388	0.0465358	27.686	0	0		NaN					+
Q91YE9	180	Q91YE9	Q91YE9	Cytosolic 5'-nucleotidase 1B	Nt5c1b	Cytosolic 5'-nucleotidase 1B OS=Mus musculus OX=10090 GN=Nt5c1b PE=2 SV=2	0.998762	30.3342	2.41104e-31	163.8	144.59	163.8	0.954089	14.354	3.9283e-11	115.56	0.971635	15.6486	1.23439e-22	140.93	0.997781	27.8711	9.7327e-23	143.67	0.939279	14.0199	1.64568e-16	135.72	0.990836	21.3121	1.23439e-22	140.93	0.986373	18.8281	5.42282e-18	139.49	0.998762	30.3342	2.41104e-31	163.8	0.917665	10.6763	5.19016e-17	138.39
Q91YE9	183	Q91YE9	Q91YE9	Cytosolic 5'-nucleotidase 1B	Nt5c1b	Cytosolic 5'-nucleotidase 1B OS=Mus musculus OX=10090 GN=Nt5c1b PE=2 SV=2	1	118.887	4.17659e-219	367.13	331.02	367.13	1	77.6857	5.97963e-110	289.22	1	94.4957	2.63606e-128	304.03	1	103.122	2.08673e-170	339.38	1	85.2377	2.63606e-128	304.03	1	76.2903	4.41676e-110	292.63	1	89.914	1.01557e-78	268.13	1	90.0265	2.63966e-110	296.51	1	118.887	4.17659e-219	367.13	1	89.3179	3.21561e-80	273.54
Q91YE9	274	Q91YE9	Q91YE9	Cytosolic 5'-nucleotidase 1B	Nt5c1b	Cytosolic 5'-nucleotidase 1B OS=Mus musculus OX=10090 GN=Nt5c1b PE=2 SV=2	0.988738	19.44	1.31998e-06	158.4	148.91	133.07	0.804633	6.14761	0.000226895	128.85	0.982696	17.5445	6.96087e-05	140.24	0.987038	18.8195	0.000150686	132.59	0.83532	7.05212	6.02489e-05	141.13	0.843241	7.3072	3.40801e-06	156.69	0.988738	19.44	0.000145577	133.07	0.982684	17.5445	6.96087e-05	140.24	0.984938	18.1552	1.31998e-06	158.4	0.982114	17.3984	2.3776e-05	144.57
Q91YE9	553	Q91YE9	Q91YE9	Cytosolic 5'-nucleotidase 1B	Nt5c1b	Cytosolic 5'-nucleotidase 1B OS=Mus musculus OX=10090 GN=Nt5c1b PE=2 SV=2	1	141.299	2.21849e-68	230.93	202.15	227.51	1	141.299	3.58848e-56	227.51	1	83.815	2.84821e-21	162.61	1	84.5938	6.46521e-14	143.29					1	118.44	1.8175e-35	198.68	1	65.1605	6.83829e-06	107.88	1	138.459	2.21849e-68	230.93	1	135.017	8.35711e-45	211.72	1	114.199	5.92106e-35	190.5
Q91YE9	214	Q91YE9	Q91YE9	Cytosolic 5'-nucleotidase 1B	Nt5c1b	Cytosolic 5'-nucleotidase 1B OS=Mus musculus OX=10090 GN=Nt5c1b PE=2 SV=2	0.8475	7.44872	9.23185e-70	224.53	206.66	147.18	0.803304	6.11268	1.53501e-48	190.33	0.822697	6.66559	2.69525e-49	200.2	0.819434	6.56918	4.35406e-28	166.36	0.796602	5.92894	2.81705e-58	205.8	0.796598	5.92894	2.81705e-58	205.8	0.807384	6.22397	3.91422e-28	167.1	0.8475	7.44872	9.23185e-70	224.53	0.839849	7.19957	2.37962e-58	207.47	0.766019	5.15133	7.97729e-28	160.21
Q91YE9	223	Q91YE9	Q91YE9	Cytosolic 5'-nucleotidase 1B	Nt5c1b	Cytosolic 5'-nucleotidase 1B OS=Mus musculus OX=10090 GN=Nt5c1b PE=2 SV=2	0.999996	53.6923	5.36388e-20	154.86	135.98	154.86	0.999868	39.37	2.68973e-09	124.62	0.999821	38.2102	2.49952e-13	132.84	0.99962	34.3811	1.49559e-06	111.43	0	0		NaN	0.995952	24.2107	6.81575e-05	95.519	0.999996	53.6923	5.36388e-20	154.86	0.998165	28.0631	3.24412e-06	105.35	0.631399	3.38658	0.0408065	35.934	0.998478	29.1029	4.8264e-05	95.255
Q91YE9	43	Q91YE9	Q91YE9	Cytosolic 5'-nucleotidase 1B	Nt5c1b	Cytosolic 5'-nucleotidase 1B OS=Mus musculus OX=10090 GN=Nt5c1b PE=2 SV=2	0.999999	61.4451	4.22229e-205	355.02	316.86	181.69	0.999999	61.4451	6.75663e-139	303.34	0.999118	30.5435	2.63218e-159	323.14	0.999764	36.2798	2.3458e-139	311.97	0.999996	53.9868	1.20416e-88	261.28	0.999999	61.3618	2.01971e-181	340.48	0.999983	47.5855	4.22229e-205	355.02	0.999994	52.2315	2.3831e-121	300.74	0.999973	45.7487	4.42541e-30	196.31	0.999971	45.4304	1.41616e-120	293.13
Q91YE9	53	Q91YE9	Q91YE9	Cytosolic 5'-nucleotidase 1B	Nt5c1b	Cytosolic 5'-nucleotidase 1B OS=Mus musculus OX=10090 GN=Nt5c1b PE=2 SV=2	0.995843	23.794	2.41973e-146	293.88	267.72	187.26	0.994097	22.2664	3.61191e-128	282.32	0.962169	17.9942	7.44791e-84	244.65	0.952649	13.0502	9.63305e-70	224.41	0.987573	19.0081	8.02809e-97	251.76	0.968734	14.9113	2.41973e-146	293.88	0.992045	21.0334	6.61925e-112	269.27	0.995843	23.794	3.07182e-97	256.29	0.956234	13.5377	9.66965e-20	146.5	0.993702	21.9805	2.24712e-112	272.2
Q91YE9	158	Q91YE9	Q91YE9	Cytosolic 5'-nucleotidase 1B	Nt5c1b	Cytosolic 5'-nucleotidase 1B OS=Mus musculus OX=10090 GN=Nt5c1b PE=2 SV=2	0.992258	21.1875	0.00170469	78.088	63.651	78.088	0	0		NaN	0	0		NaN					0.992258	21.1875	0.00170469	78.088					0	0		NaN	0.813553	6.6217	0.0465767	35.748	0.776393	5.8432	0.0422575	37.999
Q91YE9	19	Q91YE9	Q91YE9	Cytosolic 5'-nucleotidase 1B	Nt5c1b	Cytosolic 5'-nucleotidase 1B OS=Mus musculus OX=10090 GN=Nt5c1b PE=2 SV=2	0.999728	35.6509	1.14687e-11	157.47	134.33	157.47	0.968342	15.6246	0.00457206	73.783	0.939335	12.2399	0.00997901	67.995	0.998926	29.6851	2.02931e-08	135.08	0.958176	15.7774	0.00937478	68.639	0.88898	9.80803	0.0305164	58.024	0.975251	16.9802	0.000371993	101.01	0.965485	15.2674	0.0110298	66.874	0.945272	15.2674	0.0110298	66.874	0.999728	35.6509	1.14687e-11	157.47
Q91YE9	22	Q91YE9	Q91YE9	Cytosolic 5'-nucleotidase 1B	Nt5c1b	Cytosolic 5'-nucleotidase 1B OS=Mus musculus OX=10090 GN=Nt5c1b PE=2 SV=2	0.999632	34.9498	1.14687e-11	157.47	134.33	101.01	0.962257	16.9449	0.0186014	54.034	0.823393	4.63374	0.0376971	40.381	0.999542	33.6555	2.02931e-08	135.08					0.993651	22.5447	0.0024124	74.364	0.999632	34.9498	0.000371993	101.01	0	0		NaN	0	0		NaN	0.999049	30.931	1.14687e-11	157.47
Q91YE9	63	Q91YE9	Q91YE9	Cytosolic 5'-nucleotidase 1B	Nt5c1b	Cytosolic 5'-nucleotidase 1B OS=Mus musculus OX=10090 GN=Nt5c1b PE=2 SV=2	0.994395	22.0632	3.43658e-05	99.093	90.474	99.093	0.773192	2.699	0.0262865	67.758	0	0		NaN	0	0		NaN	0.716031	3.41713	0.00946995	59.628	0	0		NaN	0.693671	1.4163	0.0417817	36.253	0.994395	22.0632	3.43658e-05	99.093	0.968064	11.8154	0.000423179	83.362	0	0		NaN
Q91YE9	66	Q91YE9	Q91YE9	Cytosolic 5'-nucleotidase 1B	Nt5c1b	Cytosolic 5'-nucleotidase 1B OS=Mus musculus OX=10090 GN=Nt5c1b PE=2 SV=2	0.738226	4.50515	2.81651e-05	110.01	92.669	99.093	0.596195	0	0.0262865	67.758	0	0		NaN	0	0		NaN	0.671771	0.546793	0.0001111	91.67	0	0		NaN	0.711157	1.76947	0.00656646	78.193	0.738226	4.50515	2.81651e-05	110.01	0.530072	0	0.015438	71.506	0	0		NaN
Q91YE9	68	Q91YE9	Q91YE9	Cytosolic 5'-nucleotidase 1B	Nt5c1b	Cytosolic 5'-nucleotidase 1B OS=Mus musculus OX=10090 GN=Nt5c1b PE=2 SV=2	0.971987	20.5734	3.43658e-05	99.093	90.474	91.67	0	0		NaN	0	0		NaN	0	0		NaN	0.971987	20.5734	0.0001111	91.67	0	0		NaN	0.837276	5.66656	0.0263717	49.592	0.910858	12.2117	3.43658e-05	99.093	0.914274	11.3676	0.000423179	83.362	0	0		NaN
Q91YE9	70	Q91YE9	Q91YE9	Cytosolic 5'-nucleotidase 1B	Nt5c1b	Cytosolic 5'-nucleotidase 1B OS=Mus musculus OX=10090 GN=Nt5c1b PE=2 SV=2	0.943046	12.1714	2.81651e-05	110.01	92.669	110.01	0.797761	6.00717	0.0262865	67.758	0	0		NaN	0.224587	0	0.0205436	53.328	0.620363	4.69504	0.0383242	29.61	0.223672	0	0.0219091	52.453	0.829598	7.65892	0.00656646	78.193	0.943046	12.1714	2.81651e-05	110.01	0.224092	0	0.0212322	52.887	0	0		NaN
Q91YE9	93	Q91YE9	Q91YE9	Cytosolic 5'-nucleotidase 1B	Nt5c1b	Cytosolic 5'-nucleotidase 1B OS=Mus musculus OX=10090 GN=Nt5c1b PE=2 SV=2	0.379999	3.09347	4.07227e-17	128.14	108.37	128.14	0.227525	0.00970112	0.00452583	52.379									0.379999	3.09347	4.07227e-17	128.14
Q91YE9	100	Q91YE9	Q91YE9	Cytosolic 5'-nucleotidase 1B	Nt5c1b	Cytosolic 5'-nucleotidase 1B OS=Mus musculus OX=10090 GN=Nt5c1b PE=2 SV=2	0.299985	0.359074	0.00452583	52.379	39.79	52.379	0.299985	0.359074	0.00452583	52.379
Q91YE9	103	Q91YE9	Q91YE9	Cytosolic 5'-nucleotidase 1B	Nt5c1b	Cytosolic 5'-nucleotidase 1B OS=Mus musculus OX=10090 GN=Nt5c1b PE=2 SV=2	0.550323	5.6826	4.07227e-17	128.14	108.37	128.14													0.550323	5.6826	4.07227e-17	128.14
Q91YE9	213	Q91YE9	Q91YE9	Cytosolic 5'-nucleotidase 1B	Nt5c1b	Cytosolic 5'-nucleotidase 1B OS=Mus musculus OX=10090 GN=Nt5c1b PE=2 SV=2	0.619714	2.91167	3.45366e-13	141.86	119.85	137.8	0.363922	0	0.000696355	93.823	0.316508	0	0.00272305	84.566	0.619714	2.91167	3.45366e-13	137.8	0.604911	2.31274	2.00944e-12	137.68	0.592506	1.64195	2.60599e-06	112.48	0.507611	0.853764	8.87168e-13	141.86	0	0		NaN	0.499931	0	1.15144e-08	118.9	0.610144	1.94861	1.28299e-08	117.53
Q91YE9	40	Q91YE9	Q91YE9	Cytosolic 5'-nucleotidase 1B	Nt5c1b	Cytosolic 5'-nucleotidase 1B OS=Mus musculus OX=10090 GN=Nt5c1b PE=2 SV=2	0.695652	3.60698	3.61191e-128	282.32	262.73	146.5	0.499995	0	3.61191e-128	282.32					0	0		NaN	0	0		NaN	0	0		NaN	0.499961	0	8.77864e-59	213.9	0	0		NaN	0.695652	3.60698	9.66965e-20	146.5	0	0		NaN
Q91YE9	51	Q91YE9	Q91YE9	Cytosolic 5'-nucleotidase 1B	Nt5c1b	Cytosolic 5'-nucleotidase 1B OS=Mus musculus OX=10090 GN=Nt5c1b PE=2 SV=2	0.71318	3.9559	3.44747e-95	251.04	239.9	251.04	0.71318	3.9559	3.44747e-95	251.04					0	0		NaN	0	0		NaN	0	0		NaN	0	0		NaN	0.604706	2.00692	0.0403916	38.583					0	0		NaN
Q91YE9	65	Q91YE9	Q91YE9	Cytosolic 5'-nucleotidase 1B	Nt5c1b	Cytosolic 5'-nucleotidase 1B OS=Mus musculus OX=10090 GN=Nt5c1b PE=2 SV=2	0.710631	1.76947	2.81651e-05	110.01	92.669	78.193	0.594869	0	0.0262865	67.758	0	0		NaN	0	0		NaN	0.709107	1.7268	0.00946995	59.628	0	0		NaN	0.710631	1.76947	0.00656646	78.193	0.700913	1.96084	2.81651e-05	110.01	0.530072	0	0.015438	71.506	0	0		NaN
Q91YE9	211	Q91YE9	Q91YE9	Cytosolic 5'-nucleotidase 1B	Nt5c1b	Cytosolic 5'-nucleotidase 1B OS=Mus musculus OX=10090 GN=Nt5c1b PE=2 SV=2	0.363922	0	0.000696355	93.823	78.057	93.823	0.363922	0	0.000696355	93.823	0.316508	0	0.00272305	84.566					0	0		NaN	0	0		NaN	0	0		NaN	0	0		NaN	0	0		NaN
Q91YE9	18	Q91YE9	Q91YE9	Cytosolic 5'-nucleotidase 1B	Nt5c1b	Cytosolic 5'-nucleotidase 1B OS=Mus musculus OX=10090 GN=Nt5c1b PE=2 SV=2	0.627998	2.27818	0.0013557	81.356	63.721	74.364	0	0		NaN	0.577957	0.722386	0.0376971	40.381	0	0		NaN					0.627998	2.27818	0.0024124	74.364	0.567768	1.07532	0.00631289	66.325	0.468042	0.252044	0.0408303	29.636	0	0		NaN	0.568531	1.19909	0.0013557	81.356
Q91YE9	182	Q91YE9	Q91YE9	Cytosolic 5'-nucleotidase 1B	Nt5c1b	Cytosolic 5'-nucleotidase 1B OS=Mus musculus OX=10090 GN=Nt5c1b PE=2 SV=2	0.791047	3.64447	0.0133268	51.726	37.956	3.7197	0.791047	3.64447	0.0350659	34.721	0.645946	1.61028	0.0435109	35.414					0.255377	0	0.046803	25.178	0.318902	0	0.0395669	35.511	0	0		NaN	0.669338	2.42772	0.0133268	51.726	0.457724	0	0.0443817	34.721
Q91YE9	216	Q91YE9	Q91YE9	Cytosolic 5'-nucleotidase 1B	Nt5c1b	Cytosolic 5'-nucleotidase 1B OS=Mus musculus OX=10090 GN=Nt5c1b PE=2 SV=2	0.318194	1.46247	9.73729e-05	93.206	71.333	93.206					0	0		NaN	0.318194	1.46247	9.73729e-05	93.206	0	0		NaN	0	0		NaN	0	0		NaN	0	0		NaN	0	0		NaN
Q641K1	312	Q641K1	Q641K1	Cytosolic carboxypeptidase 1	Agtpbp1	Cytosolic carboxypeptidase 1 OS=Mus musculus OX=10090 GN=Agtpbp1 PE=1 SV=2	0.533473	0.593747	0.0157125	46.481	20.763	43.382									0.533473	0.593747	0.0239799	43.382									0.400592	0.447043	0.0388658	40.725									0.423073	0.690946	0.0157125	46.481
Q61616	18	Q61616	Q61616	D(1A) dopamine receptor	Drd1	D(1A) dopamine receptor OS=Mus musculus OX=10090 GN=Drd1 PE=1 SV=2	0.497937	0	0.0273542	40.552	16.721	40.552	0	0		NaN	0	0		NaN	0.497937	0	0.0273542	40.552	0	0		NaN					0	0		NaN
Q8CIQ7	686	Q8CIQ7	Q8CIQ7	Dedicator of cytokinesis protein 3	Dock3	Dedicator of cytokinesis protein 3 OS=Mus musculus OX=10090 GN=Dock3 PE=1 SV=1	0.320737	0	0.0334497	34.532	1.9263	34.532																					0.320737	0	0.0334497	34.532
Q8VDR9	878	Q8VDR9	Q8VDR9	Dedicator of cytokinesis protein 6	Dock6	Dedicator of cytokinesis protein 6 OS=Mus musculus OX=10090 GN=Dock6 PE=1 SV=4	0.98809	20.071	0.00164787	73.13	53.039	53.615	0.962844	14.7014	0.0024838	63.724	0.93672	12.8953	0.00773546	55.994	0.98809	20.071	0.00164787	73.13	0.95914	13.3426	0.00773546	55.994	0.966584	14.7014	0.0151501	54.003	0.97909	18.4976	0.0102479	58.087	0.968029	14.6565	0.00454312	68.234	0.926247	12.5593	0.0240668	45.791	0.977704	17.2356	0.0157397	52.054
Q8VDR9	880	Q8VDR9	Q8VDR9	Dedicator of cytokinesis protein 6	Dock6	Dedicator of cytokinesis protein 6 OS=Mus musculus OX=10090 GN=Dock6 PE=1 SV=4	0.785153	7.6205	0.0071304	55.406	35.038	55.158	0.385476	0.290282	0.0254718	40.544	0.472869	0	0.0199713	43.103	0.500197	1.37843	0.0071304	55.406	0.785153	7.6205	0.00736166	55.158	0.430304	0.601007	0.0237409	41.734	0.651533	3.89795	0.00814869	54.311	0.432315	0.862435	0.0254718	40.544	0.422433	0.776856	0.0355842	34.575	0	0		NaN
Q8VDR9	881	Q8VDR9	Q8VDR9	Dedicator of cytokinesis protein 6	Dock6	Dedicator of cytokinesis protein 6 OS=Mus musculus OX=10090 GN=Dock6 PE=1 SV=4	0.944733	12.8282	0.00164787	73.13	53.039	68.234	0.71023	5.3485	0.00269328	62.696	0.476533	0	0.0199713	43.103	0.924847	11.3924	0.00164787	73.13	0.737673	4.89387	0.0231007	54.517	0.693616	4.65463	0.0173802	54.003	0.866024	11.1186	0.0134631	58.087	0.944733	12.8282	0.00454312	68.234	0.757414	8.82203	0.0152927	46.63	0.670945	4.87897	0.0161077	52.054
Q8VDR9	892	Q8VDR9	Q8VDR9	Dedicator of cytokinesis protein 6	Dock6	Dedicator of cytokinesis protein 6 OS=Mus musculus OX=10090 GN=Dock6 PE=1 SV=4	0.725549	4.52836	0.00269328	62.696	43.584	62.696	0.725549	4.52836	0.00269328	62.696	0	0		NaN	0	0		NaN	0.691152	7.68794	0.0423515	30.855	0	0		NaN	0	0		NaN	0	0		NaN	0.590664	2.82257	0.0152927	46.63	0	0		NaN
Q8VDR9	898	Q8VDR9	Q8VDR9	Dedicator of cytokinesis protein 6	Dock6	Dedicator of cytokinesis protein 6 OS=Mus musculus OX=10090 GN=Dock6 PE=1 SV=4	0.996536	26.9855	0.00164787	73.13	53.039	73.13	0.967201	18.584	0.0024838	63.724	0.972052	23.4051	0.0158337	46.048	0.996536	26.9855	0.00164787	73.13	0.981511	23.0212	0.00736166	55.158	0.935269	12.9558	0.0151501	54.003	0.976228	19.6859	0.00814869	58.087	0.968852	16.4231	0.00454312	68.234	0.936339	17.9534	0.0240668	45.791	0.95088	19.0369	0.0157397	52.054
Q8C147	1896	Q8C147	Q8C147	Dedicator of cytokinesis protein 8	Dock8	Dedicator of cytokinesis protein 8 OS=Mus musculus OX=10090 GN=Dock8 PE=1 SV=4	0.731189	0	0.0361508	31.37	4.4723	31.37					0.729582	0	0.0434081	21.023									0.731189	0	0.0361508	31.37					0	0		NaN	0	0		NaN	0	0		NaN
Q9WV69	226	Q9WV69	Q9WV69	Dematin	Dmtn	Dematin OS=Mus musculus OX=10090 GN=Dmtn PE=1 SV=1	1	100.541	3.41694e-50	202.14	170.37	202.14	0.857152	9.30357	0.0178089	54.167	0.540284	1.83541	0.0219394	59.661	0	0		NaN	1	100.541	3.41694e-50	202.14	0	0		NaN	1	71.2162	4.368e-20	155.09	0.752294	5.80142	0.0229698	51.586	0.617391	3.59871	0.0341736	45.983	0.961905	14.6261	0.00443065	65.801
Q8CIG0	129	Q8CIG0	Q8CIG0	DEP domain-containing protein 1A	Depdc1a	DEP domain-containing protein 1A OS=Mus musculus OX=10090 GN=Depdc1a PE=1 SV=1	0.560743	1.16867	0.0347085	51.276	8.8813	51.276	0	0		NaN	0.560743	1.16867	0.0347085	51.276	0	0		NaN					0	0		NaN	0	0		NaN
E9Q557	1993	E9Q557	E9Q557	Desmoplakin	Dsp	Desmoplakin OS=Mus musculus OX=10090 GN=Dsp PE=1 SV=1	0.926	13.2438	0.019913	48.883	22.753	48.883	0.663311	1.75941	0.0417949	26.157	0.926	13.2438	0.019913	48.883					0.913182	12.7291	0.0360564	38.724	0	0		NaN	0.905812	11.7495	0.0311746	36.935	0.743832	5.58525	0.0384598	31.41	0.925457	11.8457	0.0287818	42.382
E9Q557	2004	E9Q557	E9Q557	Desmoplakin	Dsp	Desmoplakin OS=Mus musculus OX=10090 GN=Dsp PE=1 SV=1	0.764576	4.38389	0.019913	48.883	22.753	48.883					0.764576	4.38389	0.019913	48.883									0	0		NaN									0.689925	1.03418	0.0287818	42.382
O88673	626	O88673	O88673	Diacylglycerol kinase alpha	Dgka	Diacylglycerol kinase alpha OS=Mus musculus OX=10090 GN=Dgka PE=1 SV=2	1	82.1866	0.000272637	88.836	71.466	88.836	0	0		NaN					1	82.1866	0.000272637	88.836					0.999929	46.197	0.0177644	49.638													0	0		NaN
Q91WG7	547	Q91WG7	Q91WG7	Diacylglycerol kinase gamma	Dgkg	Diacylglycerol kinase gamma OS=Mus musculus OX=10090 GN=Dgkg PE=1 SV=1	0.999582	33.7909	0.000708566	112.13	57.085	112.13																									0.999582	33.7909	0.000708566	112.13
O09035	2	O09035	O09035	Diazepam-binding inhibitor-like 5	Dbil5	Diazepam-binding inhibitor-like 5 OS=Mus musculus OX=10090 GN=Dbil5 PE=1 SV=1	1	111.621	1.03651e-20	198.85	180.77	111.62	1	156.728	1.64387e-14	184.17	1	76.5265	3.96307e-20	189.09	1	167.94	1.03651e-20	198.85	1	138.767	3.92276e-20	189.23	1	119.678	2.14871e-07	156.2	1	157.984	3.96307e-20	189.09	1	139.879	3.38663e-20	191.01	1	143.978	3.96307e-20	189.09	1	111.621	3.20084e-11	173.44
O09035	12	O09035	O09035	Diazepam-binding inhibitor-like 5	Dbil5	Diazepam-binding inhibitor-like 5 OS=Mus musculus OX=10090 GN=Dbil5 PE=1 SV=1	1	111.621	5.97024e-08	157.98	121.59	111.62	1	156.728	1.10013e-07	156.73	1	76.5265	0.00584613	76.526	0	0		NaN									1	157.984	5.97024e-08	157.98									1	111.621	0.0011392	111.62
O09035	74	O09035	O09035	Diazepam-binding inhibitor-like 5	Dbil5	Diazepam-binding inhibitor-like 5 OS=Mus musculus OX=10090 GN=Dbil5 PE=1 SV=1	1	138.991	1.2731e-37	230.24	173.43	138.99	1	167.115	2.24296e-36	219.8	1	230.237	1.2731e-37	230.24	1	113.687	1.462e-08	163.16	1	174.421	3.80978e-27	211.27	1	34.5009	7.66749e-20	200.56	1	143.238	3.28895e-28	216.12	1	131.826	2.75152e-13	182.65	1	138.991	2.39339e-19	196.88					+
O35435	310	O35435	O35435	Dihydroorotate dehydrogenase (quinone), mitochondrial	Dhodh	Dihydroorotate dehydrogenase (quinone), mitochondrial OS=Mus musculus OX=10090 GN=Dhodh PE=1 SV=2	0.937242	10.301	0.0283478	41.763	15.003	41.763	0	0		NaN	0	0		NaN					0.937242	10.301	0.0283478	41.763	0	0		NaN	0	0		NaN									0	0		NaN
P98192	19	P98192	P98192	Dihydroxyacetone phosphate acyltransferase	Gnpat	Dihydroxyacetone phosphate acyltransferase OS=Mus musculus OX=10090 GN=Gnpat PE=1 SV=1	0.795794	6.18792	0.000507562	91.657	81.108	91.657					0	0		NaN													0.468694	0	0.0429703	46.319	0.738589	5.97025	0.000664709	77.324	0.795794	6.18792	0.000507562	91.657
P98192	20	P98192	P98192	Dihydroxyacetone phosphate acyltransferase	Gnpat	Dihydroxyacetone phosphate acyltransferase OS=Mus musculus OX=10090 GN=Gnpat PE=1 SV=1	0.550262	1.15094	0.00582107	58.671	47.299	58.671					0	0		NaN													0.550262	1.15094	0.00582107	58.671
P98192	76	P98192	P98192	Dihydroxyacetone phosphate acyltransferase	Gnpat	Dihydroxyacetone phosphate acyltransferase OS=Mus musculus OX=10090 GN=Gnpat PE=1 SV=1	0.865452	8.08436	1.54725e-05	94.551	75.157	94.551																																	0.865452	8.08436	1.54725e-05	94.551
Q61824	41	Q61824	Q61824	Disintegrin and metalloproteinase domain-containing protein 12	Adam12	Disintegrin and metalloproteinase domain-containing protein 12 OS=Mus musculus OX=10090 GN=Adam12 PE=1 SV=2	0.991482	20.5588	0.0407225	28.204	0	28.204													0.991482	20.5588	0.0407225	28.204
Q9Z0F8	369	Q9Z0F8	Q9Z0F8	Disintegrin and metalloproteinase domain-containing protein 17	Adam17	Disintegrin and metalloproteinase domain-containing protein 17 OS=Mus musculus OX=10090 GN=Adam17 PE=1 SV=3	0.272089	0	0.0413445	25.178	2.5998	25.178	0	0		NaN	0	0		NaN	0.272089	0	0.0413445	25.178	0	0		NaN	0	0		NaN	0	0		NaN	0	0		NaN	0	0		NaN	0	0		NaN
Q9Z0F8	370	Q9Z0F8	Q9Z0F8	Disintegrin and metalloproteinase domain-containing protein 17	Adam17	Disintegrin and metalloproteinase domain-containing protein 17 OS=Mus musculus OX=10090 GN=Adam17 PE=1 SV=3	0.272089	0	0.0413445	25.178	2.5998	25.178	0	0		NaN	0	0		NaN	0.272089	0	0.0413445	25.178	0	0		NaN	0	0		NaN	0	0		NaN	0	0		NaN	0	0		NaN	0	0		NaN
Q811Q4	72	Q811Q4	Q811Q4	Disintegrin and metalloproteinase domain-containing protein 29	Adam29	Disintegrin and metalloproteinase domain-containing protein 29 OS=Mus musculus OX=10090 GN=Adam29 PE=2 SV=1	0.860606	10.3459	0.0409583	31.37	8.9632	31.37																	0	0		NaN					0.792363	9.76417	0.045791	25.054	0.860606	10.3459	0.0409583	31.37
P13864	168	P13864	P13864	DNA (cytosine-5)-methyltransferase 1	Dnmt1	DNA (cytosine-5)-methyltransferase 1 OS=Mus musculus OX=10090 GN=Dnmt1 PE=1 SV=5	0.950589	13.3904	0.0243728	46.249	10.776	46.249	0.556723	1.0927	0.0476562	16.685	0	0		NaN	0.9095	13.3904	0.0243728	46.249	0.695599	1.48976	0.0462617	33.308	0.950589	13.3904	0.0243728	46.249	0	0		NaN	0	0		NaN	0	0		NaN	0.562629	0	0.0422242	35.64
Q3U1J4	766	Q3U1J4	Q3U1J4	DNA damage-binding protein 1	Ddb1	DNA damage-binding protein 1 OS=Mus musculus OX=10090 GN=Ddb1 PE=1 SV=2	0.551454	3.9183	3.24638e-50	179.93	139.39	179.93									0.24099	0	6.51614e-11	109.59																					0.551454	3.9183	3.24638e-50	179.93
Q3U1J4	767	Q3U1J4	Q3U1J4	DNA damage-binding protein 1	Ddb1	DNA damage-binding protein 1 OS=Mus musculus OX=10090 GN=Ddb1 PE=1 SV=2	0.304535	0	6.51614e-11	109.59	87.188	109.52									0.24099	0	6.51614e-11	109.59									0.304535	0	6.58265e-11	109.52
Q3U1J4	768	Q3U1J4	Q3U1J4	DNA damage-binding protein 1	Ddb1	DNA damage-binding protein 1 OS=Mus musculus OX=10090 GN=Ddb1 PE=1 SV=2	0.414264	1.21462	3.43912e-11	112.9	90.661	93.34	0.41383	1.11948	3.43912e-11	112.9					0.24099	0	6.51614e-11	109.59					0.414264	1.21462	3.82417e-07	93.34	0.304535	0	6.58265e-11	109.52
Q9CWV1	686	Q9CWV1	Q9CWV1	DNA helicase MCM8	Mcm8	DNA helicase MCM8 OS=Mus musculus OX=10090 GN=Mcm8 PE=1 SV=3	0.91465	14.8345	0.0258504	43.791	6.6143	43.791																									0.91465	14.8345	0.0258504	43.791
Q9CWV1	684	Q9CWV1	Q9CWV1	DNA helicase MCM8	Mcm8	DNA helicase MCM8 OS=Mus musculus OX=10090 GN=Mcm8 PE=1 SV=3	0.919355	14.8345	0.0258504	43.791	6.6143	43.791																									0.919355	14.8345	0.0258504	43.791
D3YU81	336	D3YU81	D3YU81	DNA-binding protein RFX8	Rfx8	DNA-binding protein RFX8 OS=Mus musculus OX=10090 GN=Rfx8 PE=3 SV=1	0.990198	20.4846	0.00327867	54.281	17.835	54.281	0	0		NaN	0.987348	19.0083	0.0234668	53.828	0.990198	20.4846	0.00327867	54.281	0.902479	10.3271	0.0429434	43.592	0.970718	13.3818	0.0468753	30.133	0	0		NaN	0	0		NaN	0.917164	9.23433	0.047602	30.072
D3YU81	332	D3YU81	D3YU81	DNA-binding protein RFX8	Rfx8	DNA-binding protein RFX8 OS=Mus musculus OX=10090 GN=Rfx8 PE=3 SV=1	0.967788	17.1005	0.00327867	54.281	17.835	54.281	0	0		NaN	0.942809	14.5628	0.0234668	53.828	0.967788	17.1005	0.00327867	54.281	0.922479	12.703	0.0429434	43.592					0	0		NaN	0	0		NaN	0.708623	5.21908	0.047602	30.072
D3YU81	323	D3YU81	D3YU81	DNA-binding protein RFX8	Rfx8	DNA-binding protein RFX8 OS=Mus musculus OX=10090 GN=Rfx8 PE=3 SV=1	0.809859	6.60081	0.00327867	54.281	17.835	54.281	0	0		NaN	0.783612	6.07412	0.0234668	53.828	0.809859	6.60081	0.00327867	54.281	0.759282	5.90511	0.0429434	43.592	0.516497	0	0.0468753	30.133	0	0		NaN	0	0		NaN	0.652459	4.48558	0.047602	30.072
P60898	25	P60898	P60898	DNA-directed RNA polymerase II subunit RPB9	Polr2i	DNA-directed RNA polymerase II subunit RPB9 OS=Mus musculus OX=10090 GN=Polr2i PE=1 SV=1	0.997571	30.8023	0.0401813	30.958	6.8627	30.958	0.997364	30.3267	0.0401813	30.958	0.997176	30.0399	0.0406474	30.542	0.985857	23.1733	0.0476485	23.223	0.997461	30.7108	0.0401813	30.958	0.997502	30.4616	0.0401813	30.958	0.986048	23.0157	0.0474854	23.394					0.997571	30.8023	0.0401813	30.958
Q9JMC3	16	Q9JMC3	Q9JMC3	DnaJ homolog subfamily A member 4	Dnaja4	DnaJ homolog subfamily A member 4 OS=Mus musculus OX=10090 GN=Dnaja4 PE=1 SV=1	0.580679	1.41389	8.49571e-07	114.91	101.97	114.91	0.499601	0	0.0236887	43.099	0	0		NaN	0.580679	1.41389	8.49571e-07	114.91									0.5	0	2.14158e-05	100.93									0	0		NaN
Q9JMC3	18	Q9JMC3	Q9JMC3	DnaJ homolog subfamily A member 4	Dnaja4	DnaJ homolog subfamily A member 4 OS=Mus musculus OX=10090 GN=Dnaja4 PE=1 SV=1	0.5	0	2.14158e-05	100.93	88.621	100.93	0.499601	0	0.0236887	43.099	0	0		NaN													0.5	0	2.14158e-05	100.93									0	0		NaN
Q9JMC3	336	Q9JMC3	Q9JMC3	DnaJ homolog subfamily A member 4	Dnaja4	DnaJ homolog subfamily A member 4 OS=Mus musculus OX=10090 GN=Dnaja4 PE=1 SV=1	1	66.6437	0.00492948	66.644	59.368	66.644	1	50.8512	0.0458619	50.851	1	66.6437	0.00492948	66.644	0	0		NaN
O54946	313	O54946	O54946	DnaJ homolog subfamily B member 6	Dnajb6	DnaJ homolog subfamily B member 6 OS=Mus musculus OX=10090 GN=Dnajb6 PE=1 SV=4	0.999999	64.3101	5.51047e-16	166.06	150.08	77.631	0.999488	32.9065	1.59212e-11	145.44	0.999999	60.8511	2.38418e-06	114.75	0.999913	42.5617	2.17251e-09	139.7	0.997276	25.6368	0.000224929	97.49	0.999999	64.3101	0.000179525	98.543	0.999944	44.3282	5.51047e-16	166.06	0.999929	43.3343	1.14422e-05	106.86	0.99701	25.244	0.0158167	61.767	0.933374	11.4643	0.0106986	67.227
O54946	315	O54946	O54946	DnaJ homolog subfamily B member 6	Dnajb6	DnaJ homolog subfamily B member 6 OS=Mus musculus OX=10090 GN=Dnajb6 PE=1 SV=4	0.999986	50.1768	9.13108e-16	161.02	137.17	81.665	0.998919	29.6566	1.27886e-11	148.2	0.999986	50.1768	7.07526e-06	110.67	0.99851	28.2608	9.13108e-16	161.02	0.999092	30.4145	9.70708e-06	108.37	0.999949	43.4823	0.00199016	79.568	0.999575	35.0424	2.09277e-07	119.27	0.998215	27.5983	0.0016104	84.499	0.988057	21.4481	0.045794	36.454	0.998501	28.2372	1.11082e-05	107.15
Q5U458	26	Q5U458	Q5U458	DnaJ homolog subfamily C member 11	Dnajc11	DnaJ homolog subfamily C member 11 OS=Mus musculus OX=10090 GN=Dnajc11 PE=1 SV=2	0.999995	52.7504	1.38022e-92	287.96	223.84	287.96	0	0		NaN	0.999995	52.7504	1.38022e-92	287.96	0	0		NaN	0.999737	35.7982	2.50616e-75	265.75	0.864861	8.06165	0.0031577	85.837	0.999458	32.6571	2.48259e-27	212.9	0.999681	34.9591	1.75849e-76	273.15	0.999751	36.0336	6.3053e-48	232.42	0	0		NaN
Q5U458	499	Q5U458	Q5U458	DnaJ homolog subfamily C member 11	Dnajc11	DnaJ homolog subfamily C member 11 OS=Mus musculus OX=10090 GN=Dnajc11 PE=1 SV=2	0.851343	11.7359	0.000228899	70.213	58.696	70.213	0.851343	11.7359	0.000228899	70.213
P60904	10	P60904	P60904	DnaJ homolog subfamily C member 5	Dnajc5	DnaJ homolog subfamily C member 5 OS=Mus musculus OX=10090 GN=Dnajc5 PE=1 SV=1	0.998278	27.6813	3.1009e-139	310.49	253.17	291.68	0.889875	9.11389	9.76297e-80	222.66	0.984165	18.0312	1.64249e-79	217.07	0.998278	27.6813	1.64122e-120	291.68	0.97666	16.3513	3.07018e-31	166.2	0.99697	25.2648	4.57816e-93	232.2	0.892585	9.24958	2.47304e-52	191.22	0.839011	7.22227	5.93438e-41	179.74	0.891648	9.19095	4.39156e-93	232.73	0.912333	10.1749	3.1009e-139	310.49
P60904	12	P60904	P60904	DnaJ homolog subfamily C member 5	Dnajc5	DnaJ homolog subfamily C member 5 OS=Mus musculus OX=10090 GN=Dnajc5 PE=1 SV=1	0.923646	11.2105	1.08052e-40	174.46	149.4	142.23	0.461243	0	5.32947e-17	142.37	0.491875	0	2.54398e-16	131.81	0.788812	6.63523	3.66163e-05	97.974	0.829553	7.66734	6.73396e-23	151.73	0.923646	11.2105	3.26767e-17	142.23	0.875319	8.89459	9.87001e-18	144.28	0.459818	0	2.54003e-16	137.5	0.872185	8.97215	1.08052e-40	174.46	0	0		NaN
P60904	15	P60904	P60904	DnaJ homolog subfamily C member 5	Dnajc5	DnaJ homolog subfamily C member 5 OS=Mus musculus OX=10090 GN=Dnajc5 PE=1 SV=1	0.999978	47.0224	5.54745e-52	189.24	168.79	189.24	0.999843	40.4927	5.32947e-17	142.37	0.997721	26.7936	2.54398e-16	131.81	0.996264	25.9584	3.66163e-05	97.974	0.999867	41.0289	6.73396e-23	151.73	0.995696	24.1538	3.26767e-17	142.23	0.998075	30.8134	9.87001e-18	144.28	0.999978	47.0224	5.54745e-52	189.24	0.999829	38.4543	1.08052e-40	174.46	0.999852	39.2111	1.05751e-09	133.84
P60904	11	P60904	P60904	DnaJ homolog subfamily C member 5	Dnajc5	DnaJ homolog subfamily C member 5 OS=Mus musculus OX=10090 GN=Dnajc5 PE=1 SV=1	0.945567	14.0563	5.54745e-52	189.24	168.79	133.84	0.461244	0	5.32947e-17	142.37	0.491051	0	2.54398e-16	131.81	0.458042	0	0.000112836	97.974	0.462571	0	6.73396e-23	151.73	0	0		NaN	0.596728	2.89017	6.81825e-06	108.92	0.765009	7.6865	5.54745e-52	189.24	0	0		NaN	0.945567	14.0563	1.05751e-09	133.84
Q9CQ94	14	Q9CQ94	Q9CQ94	DnaJ homolog subfamily C member 5B	Dnajc5b	DnaJ homolog subfamily C member 5B OS=Mus musculus OX=10090 GN=Dnajc5b PE=1 SV=1	0.890876	9.48185	1.5768e-40	215.62	194.96	139.71	0.890876	9.48185	6.87569e-11	139.71	0.849178	7.85855	4.44795e-06	113.11	0	0		NaN	0.657498	0.27842	0.0433058	23.756	0.881149	8.98537	0.000358015	94.454	0	0		NaN	0	0		NaN	0	0		NaN	0.66727	3.05972	1.5768e-40	215.62
Q9CQ94	16	Q9CQ94	Q9CQ94	DnaJ homolog subfamily C member 5B	Dnajc5b	DnaJ homolog subfamily C member 5B OS=Mus musculus OX=10090 GN=Dnajc5b PE=1 SV=1	0.924862	10.9266	9.179e-75	254.89	230.11	150.57	0.886526	9.42036	6.37275e-13	156.67	0.872691	8.40326	2.69469e-22	173.77	0.908736	10.096	1.83662e-16	161.04	0.786537	7.44501	7.71266e-10	135.49	0.901361	9.62049	9.179e-75	254.89	0.342491	1.38269	0.0086681	59.212	0.857896	8.95453	1.06435e-12	136.96	0.795	8.18931	8.83784e-10	134.07	0.924862	10.9266	1.05999e-50	229.02
Q9CQ94	19	Q9CQ94	Q9CQ94	DnaJ homolog subfamily C member 5B	Dnajc5b	DnaJ homolog subfamily C member 5B OS=Mus musculus OX=10090 GN=Dnajc5b PE=1 SV=1	1	74.1796	9.179e-75	254.89	230.11	242.86	0.99996	44.4503	4.83514e-22	176.17	0.999996	53.4558	2.69469e-22	173.77	0.999928	40.902	2.66923e-30	199.19	0.999778	37.6153	7.71266e-10	135.49	1	62.4905	9.179e-75	254.89	1	74.1796	7.21024e-62	242.86	0.999068	33.1136	1.06435e-12	136.96	0.998096	30.2226	8.83784e-10	134.07	1	72.3051	1.05999e-50	229.02
Q9CQ94	31	Q9CQ94	Q9CQ94	DnaJ homolog subfamily C member 5B	Dnajc5b	DnaJ homolog subfamily C member 5B OS=Mus musculus OX=10090 GN=Dnajc5b PE=1 SV=1	0.999968	45.7077	1.06435e-12	128.33	114.53	128.33	0.912799	10.0906	0.0430569	24.039	0.996372	27.0162	7.40906e-06	86.552	0	0		NaN	0.960435	15.1382	0.0433058	23.756	0	0		NaN	0	0		NaN	0.999968	45.7077	1.06435e-12	128.33	0	0		NaN	0	0		NaN
Q9CQ94	12	Q9CQ94	Q9CQ94	DnaJ homolog subfamily C member 5B	Dnajc5b	DnaJ homolog subfamily C member 5B OS=Mus musculus OX=10090 GN=Dnajc5b PE=1 SV=1	0.558965	1.83798	2.70717e-15	146.06	123.17	146.06	0	0		NaN	0.558965	1.83798	2.70717e-15	146.06	0	0		NaN	0	0		NaN	0	0		NaN	0	0		NaN	0	0		NaN	0	0		NaN	0	0		NaN
Q9CQ94	15	Q9CQ94	Q9CQ94	DnaJ homolog subfamily C member 5B	Dnajc5b	DnaJ homolog subfamily C member 5B OS=Mus musculus OX=10090 GN=Dnajc5b PE=1 SV=1	0.931941	11.6897	9.179e-75	254.89	230.11	176.17	0.931941	11.6897	4.83514e-22	176.17	0.687593	0.624925	2.50972e-13	158.52	0.796056	8.92479	2.66923e-30	199.19	0.658962	0.27842	0.0433058	23.756	0.499354	0	9.179e-75	254.89	0.872102	8.53052	7.21024e-62	242.86	0	0		NaN	0.802966	7.99678	3.89662e-05	101.96	0.635322	1.78503	6.17422e-08	117.55
P46978	66	P46978	P46978	Dolichyl-diphosphooligosaccharide--protein glycosyltransferase subunit STT3A	Stt3a	Dolichyl-diphosphooligosaccharide--protein glycosyltransferase subunit STT3A OS=Mus musculus OX=10090 GN=Stt3a PE=1 SV=1	0.49788	4.73438	0.0343273	37.681	2.7264	37.681																	0.49788	4.73438	0.0343273	37.681
Q3TDQ1	495	Q3TDQ1	Q3TDQ1	Dolichyl-diphosphooligosaccharide--protein glycosyltransferase subunit STT3B	Stt3b	Dolichyl-diphosphooligosaccharide--protein glycosyltransferase subunit STT3B OS=Mus musculus OX=10090 GN=Stt3b PE=1 SV=2	0.987681	19.73	1.27331e-37	174.86	150.56	164.28	0.792825	5.8287	2.60671e-14	142.32	0.731568	3.83966	1.27602e-06	104.83	0.944811	13.9818	1.80977e-28	170.1	0.499981	0	0.000267994	82.089	0.986158	20.9777	3.54043e-28	166.62	0.801426	6.07912	1.30645e-09	122.77	0.880542	10.8704	2.61472e-06	104.3	0.557144	0	2.61472e-06	104.3	0.987681	19.73	1.27331e-37	174.86
Q3TDQ1	496	Q3TDQ1	Q3TDQ1	Dolichyl-diphosphooligosaccharide--protein glycosyltransferase subunit STT3B	Stt3b	Dolichyl-diphosphooligosaccharide--protein glycosyltransferase subunit STT3B OS=Mus musculus OX=10090 GN=Stt3b PE=1 SV=2	0.990773	20.9777	1.80977e-28	170.1	141.32	114.98	0.821095	5.80556	0.000104083	84.641	0.886551	9.5118	3.6328e-10	129.73	0.984016	18.4948	1.80977e-28	170.1	0.499981	0	0.000267994	82.089	0.990773	20.9777	1.97316e-07	114.98	0.829139	7.01562	1.30645e-09	122.77	0.928636	12.0871	2.61472e-06	104.3	0.557144	0	2.61472e-06	104.3	0.989436	19.73	2.67129e-28	164.28
Q4VA61	11	Q4VA61	Q4VA61	Down syndrome cell adhesion molecule-like protein 1 homolog	Dscaml1	Down syndrome cell adhesion molecule-like protein 1 homolog OS=Mus musculus OX=10090 GN=Dscaml1 PE=1 SV=2	0.333329	0	0.0312943	46.704	35.329	46.704	0.333308	0	0.0415183	39.746	0.333312	0	0.0404716	40.477	0	0		NaN	0	0		NaN	0	0		NaN	0.333298	0	0.0395296	42.21	0	0		NaN	0.333329	0	0.0312943	46.704	0.333319	0	0.0404716	40.477
Q9D7X3	138	Q9D7X3	Q9D7X3	Dual specificity protein phosphatase 3	Dusp3	Dual specificity protein phosphatase 3 OS=Mus musculus OX=10090 GN=Dusp3 PE=1 SV=1	0.982565	18.6467	0.0216837	47.392	15.246	34.346	0.936217	11.6209	0.0428458	27.32	0.915291	10.1681	0.0469385	20.426	0.981239	17.1484	0.0216837	47.392					0	0		NaN	0.982565	18.6467	0.0440728	34.346									0.958083	13.5261	0.0317141	41.136
Q9D7X3	146	Q9D7X3	Q9D7X3	Dual specificity protein phosphatase 3	Dusp3	Dual specificity protein phosphatase 3 OS=Mus musculus OX=10090 GN=Dusp3 PE=1 SV=1	0.997319	29.3942	0.0216837	47.392	15.246	47.392	0.995198	24.1644	0.0428458	27.32	0.985001	18.8924	0.0469385	20.426	0.997319	29.3942	0.0216837	47.392					0	0		NaN	0.99093	24.5337	0.0440728	34.346									0.992573	25.2399	0.0317141	41.136
O70146	191	O70146	O70146	Dual specificity testis-specific protein kinase 1	Tesk1	Dual specificity testis-specific protein kinase 1 OS=Mus musculus OX=10090 GN=Tesk1 PE=1 SV=3	0.999737	32.9847	0.0314981	37.156	10.721	37.156													0.999737	32.9847	0.0314981	37.156
Q8BZ98	406	Q8BZ98	Q8BZ98	Dynamin-3	Dnm3	Dynamin-3 OS=Mus musculus OX=10090 GN=Dnm3 PE=1 SV=1	0.999958	43.7161	0.0182761	54.103	22.745	53.504	0	0		NaN	0	0		NaN	0	0		NaN	0.999958	43.7161	0.0192221	53.504	0.999131	30.6013	0.0284168	47.68					0.999802	37.0248	0.0182761	54.103	0.999131	30.6013	0.0284168	47.68
B9EJR8	99	B9EJR8	B9EJR8	Dynein assembly factor 5, axonemal	Dnaaf5	Dynein assembly factor 5, axonemal OS=Mus musculus OX=10090 GN=Dnaaf5 PE=1 SV=1	1	50.0403	0.00683223	59.245	25.867	50.04					1	50.0403	0.00683223	59.245
B9EJR8	96	B9EJR8	B9EJR8	Dynein assembly factor 5, axonemal	Dnaaf5	Dynein assembly factor 5, axonemal OS=Mus musculus OX=10090 GN=Dnaaf5 PE=1 SV=1	1	50.0403	0.00683223	59.245	25.867	50.04					1	50.0403	0.00683223	59.245
Q3V0Q1	3055	Q3V0Q1	Q3V0Q1	Dynein heavy chain 12, axonemal	Dnah12	Dynein heavy chain 12, axonemal OS=Mus musculus OX=10090 GN=Dnah12 PE=1 SV=2	0.408277	0	0.00493839	51.858	3.0597	30.37	0	0		NaN	0	0		NaN	0	0		NaN	0.323983	0	0.00493839	51.858	0	0		NaN	0.408277	0	0.042935	30.37									0.265074	0	0.0280322	37.603
Q3V0Q1	3052	Q3V0Q1	Q3V0Q1	Dynein heavy chain 12, axonemal	Dnah12	Dynein heavy chain 12, axonemal OS=Mus musculus OX=10090 GN=Dnah12 PE=1 SV=2	0.386794	0	0.00493839	51.858	3.0597	30.37	0	0		NaN	0	0		NaN	0	0		NaN	0.303175	0	0.00493839	51.858	0	0		NaN	0.386794	0	0.042935	30.37									0.249301	0	0.0280322	37.603
Q3V0Q1	3056	Q3V0Q1	Q3V0Q1	Dynein heavy chain 12, axonemal	Dnah12	Dynein heavy chain 12, axonemal OS=Mus musculus OX=10090 GN=Dnah12 PE=1 SV=2	0.4062	0	0.00493839	51.858	3.0597	30.37	0	0		NaN	0	0		NaN	0	0		NaN	0.326125	0	0.00493839	51.858	0	0		NaN	0.4062	0	0.042935	30.37									0.264931	0	0.0280322	37.603
Q3V0Q1	3067	Q3V0Q1	Q3V0Q1	Dynein heavy chain 12, axonemal	Dnah12	Dynein heavy chain 12, axonemal OS=Mus musculus OX=10090 GN=Dnah12 PE=1 SV=2	0.451182	0.25604	0.00493839	51.858	3.0597	30.37	0	0		NaN	0	0		NaN	0	0		NaN	0.42168	3.97366	0.00493839	51.858	0	0		NaN	0.451182	0.25604	0.042935	30.37									0.247401	0	0.0280322	37.603
Q3V0Q1	229	Q3V0Q1	Q3V0Q1	Dynein heavy chain 12, axonemal	Dnah12	Dynein heavy chain 12, axonemal OS=Mus musculus OX=10090 GN=Dnah12 PE=1 SV=2	0.842004	6.65016	0.0180399	47.082	11.661	47.082	0.527195	0	0.041471	31.625	0.842004	6.65016	0.0180399	47.082	0.666667	0	0.0388865	32.156	0.521772	0	0.0465432	25.888	0.666667	0	0.0463483	14.015					0.666667	0	0.0463755	23.447	0.60061	0	0.0359285	35.133	0.551517	0	0.0393283	32.981
Q3V0Q1	240	Q3V0Q1	Q3V0Q1	Dynein heavy chain 12, axonemal	Dnah12	Dynein heavy chain 12, axonemal OS=Mus musculus OX=10090 GN=Dnah12 PE=1 SV=2	0.956456	10.407	0.0180399	47.082	11.661	25.888	0.945611	9.3917	0.041471	31.625	0.888566	8.16644	0.0180399	47.082	0.666667	0	0.0388865	32.156	0.956456	10.407	0.0465432	25.888	0.666667	0	0.0463483	14.015					0.666667	0	0.0463755	23.447	0.798779	2.97724	0.0359285	35.133	0.896966	6.38767	0.0393283	32.981
Q69Z23	174	Q69Z23	Q69Z23	Dynein heavy chain 17, axonemal	Dnah17	Dynein heavy chain 17, axonemal OS=Mus musculus OX=10090 GN=Dnah17 PE=1 SV=2	0.999882	39.288	1.25896e-48	170.44	139.85	159.56																									0.999882	39.288	1.25896e-48	169.91					0.997791	26.552	1.00407e-27	170.44
Q69Z23	2503	Q69Z23	Q69Z23	Dynein heavy chain 17, axonemal	Dnah17	Dynein heavy chain 17, axonemal OS=Mus musculus OX=10090 GN=Dnah17 PE=1 SV=2	0.746297	0	0.0390274	14.419	7.6873	14.419	0	0		NaN	0	0		NaN	0	0		NaN	0	0		NaN	0	0		NaN	0	0		NaN					0	0		NaN	0.746297	0	0.0390274	14.419
Q69Z23	428	Q69Z23	Q69Z23	Dynein heavy chain 17, axonemal	Dnah17	Dynein heavy chain 17, axonemal OS=Mus musculus OX=10090 GN=Dnah17 PE=1 SV=2	0.799922	4.56959	0.0363131	36.923	24.49	36.923	0.799922	4.56959	0.0363131	36.923	0	0		NaN
Q8BW94	14	Q8BW94	Q8BW94	Dynein heavy chain 3, axonemal	Dnah3	Dynein heavy chain 3, axonemal OS=Mus musculus OX=10090 GN=Dnah3 PE=1 SV=2	0.230649	0.539112	2.12017e-10	104.48	89.085	50.393	0.18462	0	2.65638e-05	75.588	0.124933	0	0.0329952	38.185	0.230649	0.539112	0.000343161	67.684	0	0		NaN	0.176027	0	2.12017e-10	104.48	0	0		NaN	0	0		NaN	0	0		NaN	0.124999	0	0.0020527	57.144
Q8BW94	16	Q8BW94	Q8BW94	Dynein heavy chain 3, axonemal	Dnah3	Dynein heavy chain 3, axonemal OS=Mus musculus OX=10090 GN=Dnah3 PE=1 SV=2	0.286433	0.427985	2.12017e-10	104.48	89.085	73.765	0.18462	0	2.65638e-05	75.588	0.124933	0	0.0329952	38.185	0.178338	0	0.000343161	67.684	0	0		NaN	0.176027	0	2.12017e-10	104.48	0	0		NaN	0	0		NaN	0.286433	0.427985	0.000113004	73.765	0.124999	0	0.0020527	57.144
Q8BW94	21	Q8BW94	Q8BW94	Dynein heavy chain 3, axonemal	Dnah3	Dynein heavy chain 3, axonemal OS=Mus musculus OX=10090 GN=Dnah3 PE=1 SV=2	0.247673	0	5.64903e-11	114.03	98.222	86.544	0.125	0	2.65638e-05	75.588	0.124933	0	0.0329952	38.185	0.178338	0	2.01952e-10	105.9	0	0		NaN	0.247673	0	2.12017e-10	104.48	0.143218	0	8.99033e-07	90.672	0	0		NaN	0	0		NaN	0.171952	0	5.64903e-11	114.03
Q8BW94	23	Q8BW94	Q8BW94	Dynein heavy chain 3, axonemal	Dnah3	Dynein heavy chain 3, axonemal OS=Mus musculus OX=10090 GN=Dnah3 PE=1 SV=2	0.247673	0	5.64903e-11	114.03	98.222	86.544	0.125	0	2.65638e-05	75.588	0.124933	0	0.0329952	38.185	0.178338	0	2.01952e-10	105.9	0	0		NaN	0.247673	0	2.12017e-10	104.48	0.143218	0	8.99033e-07	90.672	0	0		NaN	0	0		NaN	0.171952	0	5.64903e-11	114.03
Q8BW94	172	Q8BW94	Q8BW94	Dynein heavy chain 3, axonemal	Dnah3	Dynein heavy chain 3, axonemal OS=Mus musculus OX=10090 GN=Dnah3 PE=1 SV=2	0.398461	0	1.29646e-10	109.85	102.98	109.85					0	0		NaN													0	0		NaN	0.285369	0	0.0472836	25.531	0.398461	0	1.29646e-10	109.85
Q8BW94	176	Q8BW94	Q8BW94	Dynein heavy chain 3, axonemal	Dnah3	Dynein heavy chain 3, axonemal OS=Mus musculus OX=10090 GN=Dnah3 PE=1 SV=2	0.340992	0	1.29646e-10	109.85	102.98	109.85					0	0		NaN													0	0		NaN	0.285369	0	0.0472836	25.531	0.340992	0	1.29646e-10	109.85
Q8BW94	15	Q8BW94	Q8BW94	Dynein heavy chain 3, axonemal	Dnah3	Dynein heavy chain 3, axonemal OS=Mus musculus OX=10090 GN=Dnah3 PE=1 SV=2	0.18462	0	2.12017e-10	104.48	89.085	45.685	0.18462	0	2.65638e-05	75.588	0.124933	0	0.0329952	38.185	0	0		NaN	0	0		NaN	0.125	0	2.12017e-10	104.48	0	0		NaN	0	0		NaN	0	0		NaN	0.124999	0	0.0020527	57.144
Q8BW94	164	Q8BW94	Q8BW94	Dynein heavy chain 3, axonemal	Dnah3	Dynein heavy chain 3, axonemal OS=Mus musculus OX=10090 GN=Dnah3 PE=1 SV=2	0.276575	0	1.29646e-10	109.85	102.98	109.85					0	0		NaN													0	0		NaN	0	0		NaN	0.276575	0	1.29646e-10	109.85
Q8BW94	18	Q8BW94	Q8BW94	Dynein heavy chain 3, axonemal	Dnah3	Dynein heavy chain 3, axonemal OS=Mus musculus OX=10090 GN=Dnah3 PE=1 SV=2	0.18462	0	2.12017e-10	104.48	89.085	45.685	0.18462	0	2.65638e-05	75.588	0.124933	0	0.0329952	38.185	0	0		NaN	0	0		NaN	0.125	0	2.12017e-10	104.48	0	0		NaN	0	0		NaN	0	0		NaN	0.124999	0	0.0020527	57.144
Q8BW94	19	Q8BW94	Q8BW94	Dynein heavy chain 3, axonemal	Dnah3	Dynein heavy chain 3, axonemal OS=Mus musculus OX=10090 GN=Dnah3 PE=1 SV=2	0.125	0	2.12017e-10	104.48	89.085	104.48	0.125	0	2.65638e-05	75.588	0.124933	0	0.0329952	38.185	0	0		NaN	0	0		NaN	0.125	0	2.12017e-10	104.48	0	0		NaN	0	0		NaN	0	0		NaN	0.124999	0	0.0020527	57.144
Q8BW94	22	Q8BW94	Q8BW94	Dynein heavy chain 3, axonemal	Dnah3	Dynein heavy chain 3, axonemal OS=Mus musculus OX=10090 GN=Dnah3 PE=1 SV=2	0.147726	0	2.01952e-10	105.9	95.481	105.9	0.125	0	2.65638e-05	75.588	0.124933	0	0.0329952	38.185	0.147726	0	2.01952e-10	105.9	0	0		NaN	0.125	0	2.12017e-10	104.48	0	0		NaN	0	0		NaN	0	0		NaN	0.13768	0	2.61997e-10	102.72
Q8BW94	169	Q8BW94	Q8BW94	Dynein heavy chain 3, axonemal	Dnah3	Dynein heavy chain 3, axonemal OS=Mus musculus OX=10090 GN=Dnah3 PE=1 SV=2	0.276575	0	1.29646e-10	109.85	102.98	109.85					0	0		NaN													0	0		NaN	0	0		NaN	0.276575	0	1.29646e-10	109.85
Q91XQ0	1200	Q91XQ0	Q91XQ0	Dynein heavy chain 8, axonemal	Dnah8	Dynein heavy chain 8, axonemal OS=Mus musculus OX=10090 GN=Dnah8 PE=1 SV=2	1	151.337	2.14344e-108	293.2	211.75	293.2	1	122.415	1.68572e-50	243.86	1	129.095	1.31846e-38	227	1	140.307	3.17579e-108	288.82					1	151.337	2.14344e-108	293.2	1	121.866	3.21072e-64	259.14	1	101.002	2.00052e-28	205.42	1	75.5371	9.25881e-06	141	1	137.252	1.22938e-91	274.52
Q91XQ0	122	Q91XQ0	Q91XQ0	Dynein heavy chain 8, axonemal	Dnah8	Dynein heavy chain 8, axonemal OS=Mus musculus OX=10090 GN=Dnah8 PE=1 SV=2	0.998758	30.2327	0.000311229	87.511	70.826	87.511	0	0		NaN	0	0		NaN	0	0		NaN	0	0		NaN	0	0		NaN	0	0		NaN	0.998758	30.2327	0.000311229	87.511	0	0		NaN
Q91XQ0	125	Q91XQ0	Q91XQ0	Dynein heavy chain 8, axonemal	Dnah8	Dynein heavy chain 8, axonemal OS=Mus musculus OX=10090 GN=Dnah8 PE=1 SV=2	0.999053	31.04	0.00105811	86.946	76.442	81.763	0.575808	4.17777	0.0307943	40.682	0.554286	6.07978	0.0378123	30.976	0	0		NaN	0	0		NaN	0	0		NaN	0.996412	29.0776	0.00180059	73.389	0.998891	31.0995	0.00105811	86.946	0	0		NaN	0.999053	31.04	0.0018066	81.763
Q91XQ0	84	Q91XQ0	Q91XQ0	Dynein heavy chain 8, axonemal	Dnah8	Dynein heavy chain 8, axonemal OS=Mus musculus OX=10090 GN=Dnah8 PE=1 SV=2	0.963216	14.4537	3.63998e-114	292.66	253.39	278.2	0.785229	6.50628	6.99474e-98	284.44	0.963216	14.4537	1.92865e-97	278.2	0.754985	5.88406	2.74352e-68	251.28	0.902782	12.6887	5.73033e-19	180.06	0.954116	14.4537	1.92865e-97	278.2	0.957249	13.8082	3.63998e-114	292.66	0.882806	11.7799	6.4154e-98	284.74	0.945462	15.3998	9.65398e-19	174.62	0.757598	5.48288	6.99232e-69	257.35
Q91XQ0	1118	Q91XQ0	Q91XQ0	Dynein heavy chain 8, axonemal	Dnah8	Dynein heavy chain 8, axonemal OS=Mus musculus OX=10090 GN=Dnah8 PE=1 SV=2	0.999961	44.0414	0.000186528	136.63	106.3	132.23	0.998992	29.9624	0.000186528	136.63	0.998097	27.1969	0.000444928	120.54	0.99168	20.7623	0.000537589	124.2	0.843155	7.30648	0.0408841	61.649	0.997055	25.2977	0.000680133	120.32	0.995811	23.7612	0.000278526	131.61					0.999735	35.7728	0.000192083	136.33	0.999961	44.0414	0.000267168	132.23
Q91XQ0	1181	Q91XQ0	Q91XQ0	Dynein heavy chain 8, axonemal	Dnah8	Dynein heavy chain 8, axonemal OS=Mus musculus OX=10090 GN=Dnah8 PE=1 SV=2	0.499884	0	0.00164083	74.062	57.966	74.062					0	0		NaN	0.499884	0	0.00164083	74.062					0.389743	0	0.0335609	41.76	0	0		NaN									0.48135	0	0.0202835	50.426
Q91XQ0	1184	Q91XQ0	Q91XQ0	Dynein heavy chain 8, axonemal	Dnah8	Dynein heavy chain 8, axonemal OS=Mus musculus OX=10090 GN=Dnah8 PE=1 SV=2	0.499884	0	0.00164083	74.062	57.966	74.062					0	0		NaN	0.499884	0	0.00164083	74.062					0.389743	0	0.0335609	41.76	0	0		NaN									0.48135	0	0.0202835	50.426
Q91XQ0	94	Q91XQ0	Q91XQ0	Dynein heavy chain 8, axonemal	Dnah8	Dynein heavy chain 8, axonemal OS=Mus musculus OX=10090 GN=Dnah8 PE=1 SV=2	0.999999	62.6106	1.54078e-103	263.09	234.51	205.06	0.999944	42.5674	1.54296e-74	233.63	0.999999	62.6106	2.12174e-50	205.06	0.999995	53.2993	4.45891e-62	226.74	0.999993	51.6679	6.22255e-62	225.11	0.999992	50.8167	1.3511e-61	218.37	0.999925	41.2899	1.36048e-42	202.07	0.99998	46.9387	1.54078e-103	263.09	0.999954	43.369	7.03204e-51	212.76	0.999812	37.2543	1.84741e-103	260.97
Q91XQ0	141	Q91XQ0	Q91XQ0	Dynein heavy chain 8, axonemal	Dnah8	Dynein heavy chain 8, axonemal OS=Mus musculus OX=10090 GN=Dnah8 PE=1 SV=2	0.987531	18.9871	2.27197e-06	130.72	115.34	122.1	0.933125	11.4468	0.000109762	110.97	0.972107	15.4223	0.000161606	100.97	0.987531	18.9871	0.000181275	122.1	0.958513	13.6369	2.27197e-06	130.72	0	0		NaN	0.986731	18.7136	9.80327e-06	127.07	0.955552	13.324	5.80657e-06	129.01					0.938037	11.8009	0.00512701	77.696
Q91XQ0	143	Q91XQ0	Q91XQ0	Dynein heavy chain 8, axonemal	Dnah8	Dynein heavy chain 8, axonemal OS=Mus musculus OX=10090 GN=Dnah8 PE=1 SV=2	0.65365	2.7583	8.30222e-08	153.36	127.38	138.05	0	0		NaN									0	0		NaN	0	0		NaN	0.65365	2.7583	7.77275e-07	138.05	0.649969	2.68787	8.30222e-08	153.36
Q91XQ0	3799	Q91XQ0	Q91XQ0	Dynein heavy chain 8, axonemal	Dnah8	Dynein heavy chain 8, axonemal OS=Mus musculus OX=10090 GN=Dnah8 PE=1 SV=2	0.936827	16.4783	0.0407577	33.697	17.559	33.697	0	0		NaN					0	0		NaN																					0.936827	16.4783	0.0407577	33.697
Q8C0M8	159	Q8C0M8	Q8C0M8	Dynein intermediate chain 1, axonemal	Dnai1	Dynein intermediate chain 1, axonemal OS=Mus musculus OX=10090 GN=Dnai1 PE=1 SV=1	0.932141	12.4129	3.32823e-87	206.29	198.02	85.238	0.742818	6.22333	1.00984e-06	63.751	0	0		NaN	0.780603	5.51209	3.32823e-87	206.29					0.932141	12.4129	1.00687e-08	85.238	0.797396	6.06525	8.96797e-20	127.16	0.429268	0	0.041851	31.76	0.777849	6.48016	5.85447e-07	71.528	0.677996	4.56788	1.16724e-06	61.337
Q8C0M8	124	Q8C0M8	Q8C0M8	Dynein intermediate chain 1, axonemal	Dnai1	Dynein intermediate chain 1, axonemal OS=Mus musculus OX=10090 GN=Dnai1 PE=1 SV=1	0.99998	47.0517	7.73486e-12	145.77	121.17	118.05	0.974011	15.7378	0.000733124	84.993	0.998561	28.4164	1.20637e-07	117.37	0.999972	45.5262	7.73486e-12	145.77	0.784898	5.6217	0.00128479	80.98	0.998647	28.7233	4.2592e-06	109.37	0.999714	35.4381	1.9061e-06	113.49	0.92728	11.0557	0.00474772	66.644	0.999696	35.1702	0.00028956	88.755	0.99998	47.0517	2.50696e-10	143.93
Q8C0M8	24	Q8C0M8	Q8C0M8	Dynein intermediate chain 1, axonemal	Dnai1	Dynein intermediate chain 1, axonemal OS=Mus musculus OX=10090 GN=Dnai1 PE=1 SV=1	0.999663	34.7255	0	415	348.6	364.21	0.999663	34.7255	5.91377e-248	364.21	0.997121	25.3943	0	415	0.970108	15.1127	2.09806e-222	348.12	0.999194	30.9352	1.44221e-177	329.48	0.991413	20.624	5.55995e-248	364.77	0.998849	29.384	1.34922e-121	287.78	0.993007	21.5226	4.06611e-89	254.71	0.995957	23.9154	4.0292e-62	226.89	0.989607	19.7873	3.74069e-120	281.98
Q8C0M8	26	Q8C0M8	Q8C0M8	Dynein intermediate chain 1, axonemal	Dnai1	Dynein intermediate chain 1, axonemal OS=Mus musculus OX=10090 GN=Dnai1 PE=1 SV=1	0.984067	17.9072	2.05777e-61	224.79	193.93	224.79	0.969075	13.9237	5.73509e-33	182.64	0	0		NaN	0.843111	10.2885	0.000180353	92.258	0.5	0	1.48472e-41	199.63	0.983046	17.6331	7.84701e-50	202.98	0.984067	17.9072	2.05777e-61	224.79	0.773802	9.4566	4.00568e-13	134.45	0.499999	0	2.48681e-13	138.71
Q8C0M8	162	Q8C0M8	Q8C0M8	Dynein intermediate chain 1, axonemal	Dnai1	Dynein intermediate chain 1, axonemal OS=Mus musculus OX=10090 GN=Dnai1 PE=1 SV=1	0.312793	0	0.0215899	25.653	12.212	25.653	0	0		NaN	0	0		NaN	0.312793	0	0.0215899	25.653					0	0		NaN	0	0		NaN									0	0		NaN
Q8C0M8	27	Q8C0M8	Q8C0M8	Dynein intermediate chain 1, axonemal	Dnai1	Dynein intermediate chain 1, axonemal OS=Mus musculus OX=10090 GN=Dnai1 PE=1 SV=1	0.591536	7.67502	0.0184044	42.711	31.731	42.711	0	0		NaN	0	0		NaN	0	0		NaN	0	0		NaN	0	0		NaN	0.591536	7.67502	0.0184044	42.711	0	0		NaN
P63168	14	P63168	P63168	Dynein light chain 1, cytoplasmic	Dynll1	Dynein light chain 1, cytoplasmic OS=Mus musculus OX=10090 GN=Dynll1 PE=1 SV=1	0.468134	2.61166	0.000731761	63.709	51.082	63.709	0	0		NaN	0	0		NaN	0.356596	1.39123	0.0381835	39.288									0.468134	2.61166	0.000731761	63.709									0	0		NaN
P63168	21	P63168	P63168	Dynein light chain 1, cytoplasmic	Dynll1	Dynein light chain 1, cytoplasmic OS=Mus musculus OX=10090 GN=Dynll1 PE=1 SV=1	0.999902	41.6261	2.30142e-58	206.47	185.2	189.88	0.990388	20.166	2.81802e-20	154.11	0.996857	25.0594	2.46861e-28	169.01	0.998914	29.6983	1.27869e-49	201.17					0.998674	28.9667	2.9673e-20	153.82	0.99259	21.2925	1.98786e-29	173.35	0.999887	39.614	2.30142e-58	206.47	0.999902	41.6261	1.38663e-48	189.88	0.999142	30.7205	6.1685e-49	199.61
P63168	20	P63168	P63168	Dynein light chain 1, cytoplasmic	Dynll1	Dynein light chain 1, cytoplasmic OS=Mus musculus OX=10090 GN=Dynll1 PE=1 SV=1	0.605768	1.86655	5.55705e-19	118.32	103.06	118.32	0.388385	0	0.0121309	52.522	0.499197	0	0.000537466	76.82	0	0		NaN					0.605768	1.86655	5.55705e-19	118.32	0.461693	0	0.00257032	63.709	0.441761	0	2.19298e-05	74.047					0.49593	1.06802	0.0119919	50.189
Q6V3W6	46	Q6V3W6	Q6V3W6	Dynein regulatory complex subunit 7	Drc7	Dynein regulatory complex subunit 7 OS=Mus musculus OX=10090 GN=Drc7 PE=1 SV=4	1	89.8067	1.21342e-229	365.93	319.05	365.93	1	86.1667	4.64907e-103	274.6	1	75.1943	1.29409e-158	321.57	0.999999	59.7396	3.86129e-120	296.17	0.999997	54.6471	3.39804e-49	223.06	1	64.0008	1.71062e-138	308.36	1	89.8067	1.21342e-229	365.93	1	83.7086	5.75782e-104	286.34	1	65.3961	1.86148e-22	186.72	1	80.649	4.36515e-103	275.42
Q6V3W6	576	Q6V3W6	Q6V3W6	Dynein regulatory complex subunit 7	Drc7	Dynein regulatory complex subunit 7 OS=Mus musculus OX=10090 GN=Drc7 PE=1 SV=4	0.999674	35.4929	4.43204e-22	178.88	145.9	178.88					0.31376	0	0.01854	46.663	0.923162	13.9092	0.000420535	73.809	0.892093	10.4929	0.00979561	61.087	0.832146	9.96927	0.0159752	57.366	0.994649	25.3179	0.00248231	75.239	0.998933	32.7241	4.1044e-10	143.46	0	0		NaN	0.999674	35.4929	4.43204e-22	178.88
Q91ZU6	1406	Q91ZU6	Q91ZU6	Dystonin	Dst	Dystonin OS=Mus musculus OX=10090 GN=Dst PE=1 SV=2	0.455193	1.15959	0.0321795	43.099	26.433	43.099	0.448156	1.31583	0.0327016	42.791	0.446785	1.28331	0.0341983	41.908					0.448561	1.19496	0.0444283	32.368					0.455193	1.15959	0.0321795	43.099	0.45196	1.28831	0.0369438	39.645					0.410909	1.10473	0.0419468	34.781
Q91ZU6	1422	Q91ZU6	Q91ZU6	Dystonin	Dst	Dystonin OS=Mus musculus OX=10090 GN=Dst PE=1 SV=2	0.712608	3.71254	0.0321795	43.099	26.433	41.908	0.678481	3.80503	0.0327016	42.791	0.712608	3.71254	0.0341983	41.908					0.690004	3.44328	0.0444283	32.368					0.686838	3.36172	0.0321795	43.099	0.687646	3.71786	0.0369438	39.645					0.620684	3.19531	0.0419468	34.781
F2Z461	464	F2Z461	F2Z461	E3 ISG15--protein ligase Herc6	Herc6	E3 ISG15--protein ligase Herc6 OS=Mus musculus OX=10090 GN=Herc6 PE=2 SV=1	0.831071	6.87972	0.023954	40.428	20.39	40.428	0.831071	6.87972	0.023954	40.428					0.518822	0	0.0407185	27.143					0.51577	0	0.0454646	20.85	0.775855	5.88735	0.0419309	27.143									0	0		NaN
Q9Z1K6	465	Q9Z1K6	Q9Z1K6	E3 ubiquitin-protein ligase ARIH2	Arih2	E3 ubiquitin-protein ligase ARIH2 OS=Mus musculus OX=10090 GN=Arih2 PE=1 SV=1	1	104.612	1.91652e-70	245.04	207.83	207.88	1	101.598	6.34794e-36	201.17	0.999991	55.2141	1.81222e-14	144.7	1	104.612	1.67104e-44	207.88	0.999996	54.6256	3.84095e-27	174.86	1	71.1461	1.32755e-27	183.47	1	92.307	2.24451e-44	204.89	1	88.1197	1.91652e-70	245.04	1	72.6499	3.48198e-35	196.08	1	75.1291	1.8595e-21	167.23
Q9Z1K6	112	Q9Z1K6	Q9Z1K6	E3 ubiquitin-protein ligase ARIH2	Arih2	E3 ubiquitin-protein ligase ARIH2 OS=Mus musculus OX=10090 GN=Arih2 PE=1 SV=1	0.999404	32.2464	6.69624e-14	187.63	158.33	187.63					0.998466	28.136	1.34348e-12	180.3	0.891795	9.16017	0.000386527	128.95	0.93133	11.3233	0.000479959	126.56					0.999404	32.2464	6.69624e-14	187.63									0.999122	30.5622	0.000530242	125.28
Q4U2R1	524	Q4U2R1	Q4U2R1	E3 ubiquitin-protein ligase HERC2	Herc2	E3 ubiquitin-protein ligase HERC2 OS=Mus musculus OX=10090 GN=Herc2 PE=1 SV=3	0.613225	6.46303	0.0334489	38.298	10.961	38.298	0	0		NaN	0	0		NaN	0.402525	4.40523	0.0352058	37.763	0	0		NaN	0	0		NaN	0	0		NaN	0.613225	6.46303	0.0334489	38.298					0	0		NaN
Q7TMY8	3758	Q7TMY8	Q7TMY8	E3 ubiquitin-protein ligase HUWE1	Huwe1	E3 ubiquitin-protein ligase HUWE1 OS=Mus musculus OX=10090 GN=Huwe1 PE=1 SV=5	1	71.047	1.47544e-101	227	192.67	222.64	0	0		NaN	0	0		NaN									0	0		NaN	0	0		NaN									1	71.047	1.47544e-101	227
Q7TMY8	3761	Q7TMY8	Q7TMY8	E3 ubiquitin-protein ligase HUWE1	Huwe1	E3 ubiquitin-protein ligase HUWE1 OS=Mus musculus OX=10090 GN=Huwe1 PE=1 SV=5	0.992215	21.0537	1.47544e-101	227	192.67	227	0	0		NaN	0	0		NaN									0	0		NaN	0	0		NaN									0.992215	21.0537	1.47544e-101	227
Q7TMY8	1848	Q7TMY8	Q7TMY8	E3 ubiquitin-protein ligase HUWE1	Huwe1	E3 ubiquitin-protein ligase HUWE1 OS=Mus musculus OX=10090 GN=Huwe1 PE=1 SV=5	0.64663	5.8564	1.56379e-48	195.48	168.45	77.939																	0.605783	4.34635	0.00653163	56.774	0.64663	5.8564	0.000367999	77.939									0.642341	4.04089	1.56379e-48	195.48
Q7TMY8	1852	Q7TMY8	Q7TMY8	E3 ubiquitin-protein ligase HUWE1	Huwe1	E3 ubiquitin-protein ligase HUWE1 OS=Mus musculus OX=10090 GN=Huwe1 PE=1 SV=5	0.943633	13.8273	2.93405e-69	219.61	190.53	219.61																	0.904103	12.2471	5.18081e-28	168.83	0.943633	13.8273	2.93405e-69	219.61
Q3TZ87	165	Q3TZ87	Q3TZ87	E3 ubiquitin-protein ligase MARCH9	2018-03-09	E3 ubiquitin-protein ligase MARCH9 OS=Mus musculus OX=10090 GN=March9 PE=2 SV=1	0.5	0	0.00291254	91.906	57.099	91.906	0	0		NaN	0.499999	0	0.0365986	55.676	0.5	0	0.0033425	89.55	0.5	0	0.00896147	81.784													0	0		NaN	0.5	0	0.00291254	91.906
Q3TZ87	166	Q3TZ87	Q3TZ87	E3 ubiquitin-protein ligase MARCH9	2018-03-09	E3 ubiquitin-protein ligase MARCH9 OS=Mus musculus OX=10090 GN=March9 PE=2 SV=1	0.5	0	0.00291254	91.906	57.099	91.906	0	0		NaN	0.499999	0	0.0365986	55.676	0.5	0	0.0033425	89.55	0.5	0	0.00896147	81.784													0	0		NaN	0.5	0	0.00291254	91.906
Q7TPH6	2907	Q7TPH6	Q7TPH6	E3 ubiquitin-protein ligase MYCBP2	Mycbp2	E3 ubiquitin-protein ligase MYCBP2 OS=Mus musculus OX=10090 GN=Mycbp2 PE=1 SV=2	0.42093	0	0.00831563	62.338	17.912	62.338	0.403428	0	0.0287624	39.006					0.42093	0	0.00831563	62.338	0	0		NaN					0	0		NaN
Q7TPH6	2909	Q7TPH6	Q7TPH6	E3 ubiquitin-protein ligase MYCBP2	Mycbp2	E3 ubiquitin-protein ligase MYCBP2 OS=Mus musculus OX=10090 GN=Mycbp2 PE=1 SV=2	0.476003	0	0.00831563	62.338	17.912	62.338	0.451839	0	0.0287624	39.006					0.476003	0	0.00831563	62.338	0	0		NaN					0	0		NaN
Q7TPH6	2911	Q7TPH6	Q7TPH6	E3 ubiquitin-protein ligase MYCBP2	Mycbp2	E3 ubiquitin-protein ligase MYCBP2 OS=Mus musculus OX=10090 GN=Mycbp2 PE=1 SV=2	0.887829	7.14234	0.00831563	62.338	17.912	62.338	0.808627	4.57354	0.0287624	39.006					0.887829	7.14234	0.00831563	62.338	0	0		NaN					0	0		NaN
Q7TPH6	2913	Q7TPH6	Q7TPH6	E3 ubiquitin-protein ligase MYCBP2	Mycbp2	E3 ubiquitin-protein ligase MYCBP2 OS=Mus musculus OX=10090 GN=Mycbp2 PE=1 SV=2	0.828258	5.23202	0.00831563	62.338	17.912	62.338	0.751663	3.34874	0.0287624	39.006					0.828258	5.23202	0.00831563	62.338	0	0		NaN					0	0		NaN
Q7TPH6	2881	Q7TPH6	Q7TPH6	E3 ubiquitin-protein ligase MYCBP2	Mycbp2	E3 ubiquitin-protein ligase MYCBP2 OS=Mus musculus OX=10090 GN=Mycbp2 PE=1 SV=2	0.492568	0	0.0267896	39.387	19.296	39.387	0	0		NaN	0	0		NaN	0	0		NaN					0	0		NaN	0.492568	0	0.0267896	39.387	0	0		NaN	0	0		NaN	0	0		NaN
P50636	523	P50636	P50636	E3 ubiquitin-protein ligase RNF19A	Rnf19a	E3 ubiquitin-protein ligase RNF19A OS=Mus musculus OX=10090 GN=Rnf19a PE=1 SV=2	0.403583	0	0.0293235	38.871	26.099	38.871													0.403583	0	0.0293235	38.871
Q80X56	340	Q80X56	Q80X56	E3 ubiquitin-protein ligase TRIM69	Trim69	E3 ubiquitin-protein ligase TRIM69 OS=Mus musculus OX=10090 GN=Trim69 PE=1 SV=1	0.999982	48.8292	1.7139e-13	137.35	124.46	137.35	0.999852	38.5546	2.13634e-13	134.11	0.999325	32.1497	7.99077e-09	119.87	0.998559	30.2745	5.15125e-05	97.771	0.837968	5.9867	2.02821e-05	100.95	0.990738	21.713	2.29109e-06	111.64	0.99996	45.7909	1.97357e-13	136.16	0.999982	48.8292	1.7139e-13	137.35	0.984075	21.5797	0.00427592	61.801	0.999979	48.6827	2.33933e-09	127.66
Q80X56	342	Q80X56	Q80X56	E3 ubiquitin-protein ligase TRIM69	Trim69	E3 ubiquitin-protein ligase TRIM69 OS=Mus musculus OX=10090 GN=Trim69 PE=1 SV=1	0.999801	37.2201	1.92091e-103	264.21	239.05	246.4	0.999801	37.2201	6.85233e-89	252.48	0.991208	21.2244	1.75946e-62	229.7	0.952634	13.2416	5.15125e-05	97.771	0.994263	23.6522	5.23906e-89	255.34	0.996746	25.9067	1.34963e-74	237.92	0.995807	24.7732	2.17651e-41	199.66	0.998763	31.8106	1.92091e-103	264.21	0.998239	27.6852	1.3509e-61	221.9	0.99347	22.0335	6.49627e-27	166.29
Q80X56	344	Q80X56	Q80X56	E3 ubiquitin-protein ligase TRIM69	Trim69	E3 ubiquitin-protein ligase TRIM69 OS=Mus musculus OX=10090 GN=Trim69 PE=1 SV=1	0.862643	8.4788	2.25569e-09	129.5	114.56	129.5					0	0		NaN	0	0		NaN	0.390764	0	2.02821e-05	100.95	0.471278	0	2.36291e-06	111.64	0.862643	8.4788	2.25569e-09	129.5									0	0		NaN
A2AN08	1771	A2AN08	A2AN08	E3 ubiquitin-protein ligase UBR4	Ubr4	E3 ubiquitin-protein ligase UBR4 OS=Mus musculus OX=10090 GN=Ubr4 PE=1 SV=1	0.999977	47.7271	1.10938e-05	124.18	81.838	114.4	0.999521	33.4873	1.39367e-05	122.22	0.996336	26.7403	4.36361e-05	114.4	0.999475	34.5487	0.000110469	107.57	0.999977	47.7271	4.36361e-05	114.4	0.999442	33.8088	1.10938e-05	124.18	0.999958	46.6505	1.2525e-05	123.19									0.992161	22.9292	7.04655e-05	111.66
Q80TA9	1063	Q80TA9	Q80TA9	Ectopic P granules protein 5 homolog	Epg5	Ectopic P granules protein 5 homolog OS=Mus musculus OX=10090 GN=Epg5 PE=1 SV=2	0.731099	7.64421	0.0368996	28.65	1.3764	28.65	0	0		NaN	0	0		NaN	0	0		NaN	0	0		NaN	0	0		NaN	0.731099	7.64421	0.0368996	28.65	0	0		NaN	0	0		NaN	0	0		NaN
Q80TA9	1065	Q80TA9	Q80TA9	Ectopic P granules protein 5 homolog	Epg5	Ectopic P granules protein 5 homolog OS=Mus musculus OX=10090 GN=Epg5 PE=1 SV=2	0.731099	7.64421	0.0368996	28.65	1.3764	28.65	0	0		NaN	0	0		NaN	0	0		NaN	0	0		NaN	0	0		NaN	0.731099	7.64421	0.0368996	28.65	0	0		NaN	0	0		NaN	0	0		NaN
Q80TA9	1068	Q80TA9	Q80TA9	Ectopic P granules protein 5 homolog	Epg5	Ectopic P granules protein 5 homolog OS=Mus musculus OX=10090 GN=Epg5 PE=1 SV=2	0.731099	7.64421	0.0368996	28.65	1.3764	28.65	0	0		NaN	0	0		NaN	0	0		NaN	0	0		NaN	0	0		NaN	0.731099	7.64421	0.0368996	28.65	0	0		NaN	0	0		NaN	0	0		NaN
Q80X60	30	Q80X60	Q80X60	EF-hand calcium-binding domain-containing protein 3	Efcab3	EF-hand calcium-binding domain-containing protein 3 OS=Mus musculus OX=10090 GN=Efcab3 PE=2 SV=1	0.999551	33.5092	4.34922e-07	147.09	118.88	109.48	0.98814	19.2075	0.000351955	114.27	0.997624	26.2325	7.47395e-06	141.85	0.997323	25.7132	0.000394357	117.49	0.980241	16.9598	2.76774e-05	132.25	0.998858	30.9312	0.000226711	117.3	0.999551	33.5092	1.98942e-05	135.95	0.989622	19.7937	4.34922e-07	147.09	0.997917	26.8236	2.93543e-05	131.45	0.997527	26.0588	2.93543e-05	131.45
Q80X60	32	Q80X60	Q80X60	EF-hand calcium-binding domain-containing protein 3	Efcab3	EF-hand calcium-binding domain-containing protein 3 OS=Mus musculus OX=10090 GN=Efcab3 PE=2 SV=1	0.994331	22.7284	0.000226711	117.3	91.432	117.3	0.915584	13.0254	0.00115872	88.574	0.808711	8.13041	0.000891653	106.7	0	0		NaN	0.826403	8.53725	0.0219631	49.924	0.994331	22.7284	0.000226711	117.3	0.965808	12.8075	0.0327833	73.208	0.711942	4.02326	0.00202259	82.349	0.623775	3.57132	0.00268382	78	0.954343	14.0153	0.00117487	98.391
Q80X60	170	Q80X60	Q80X60	EF-hand calcium-binding domain-containing protein 3	Efcab3	EF-hand calcium-binding domain-containing protein 3 OS=Mus musculus OX=10090 GN=Efcab3 PE=2 SV=1	0.496581	0	0.00247526	73.809	54.222	73.809	0.496581	0	0.00247526	73.809	0.468717	0	0.0341867	43.696	0	0		NaN																					0.495329	0	0.0237294	43.116
Q80X60	172	Q80X60	Q80X60	EF-hand calcium-binding domain-containing protein 3	Efcab3	EF-hand calcium-binding domain-containing protein 3 OS=Mus musculus OX=10090 GN=Efcab3 PE=2 SV=1	0.989252	22.8424	0.000369727	77.037	61.021	72.29	0.978819	17.0416	0.00247526	76.158	0.47666	1.34351	0.0341867	46.701	0	0		NaN					0.819283	7.03913	0.000369727	74.338	0.989252	22.8424	0.000445701	77.037									0.495329	0	0.0237294	43.116
Q80X60	294	Q80X60	Q80X60	EF-hand calcium-binding domain-containing protein 3	Efcab3	EF-hand calcium-binding domain-containing protein 3 OS=Mus musculus OX=10090 GN=Efcab3 PE=2 SV=1	0.872348	8.42656	5.48841e-05	94.882	77.408	94.882	0.648071	6.47624	0.0147521	54.764					0.682579	6.81971	5.48841e-05	90.348	0.872348	8.42656	0.000183001	94.882					0	0		NaN
Q80X60	297	Q80X60	Q80X60	EF-hand calcium-binding domain-containing protein 3	Efcab3	EF-hand calcium-binding domain-containing protein 3 OS=Mus musculus OX=10090 GN=Efcab3 PE=2 SV=1	0.994153	27.4652	0.000183001	94.882	77.408	94.882	0.600876	6.84959	0.0147521	54.764					0.624953	5.42085	0.00697272	62.94	0.994153	27.4652	0.000183001	94.882					0	0		NaN
Q80X60	273	Q80X60	Q80X60	EF-hand calcium-binding domain-containing protein 3	Efcab3	EF-hand calcium-binding domain-containing protein 3 OS=Mus musculus OX=10090 GN=Efcab3 PE=2 SV=1	0.999115	30.5273	3.20984e-13	165.34	144.9	130.98	0.879609	8.63697	4.01623e-13	163.23	0.979666	16.8286	2.18284e-09	155.22	0.923737	10.255	2.45401e-09	154.69	0.981822	17.3248	6.62868e-10	158.17	0.97127	15.29	3.20984e-13	165.34	0.82589	6.76149	0.00166324	84.508	0.90753	9.91858	7.30077e-09	145.29	0	0		NaN	0.999115	30.5273	1.99515e-06	130.98	+
Q80X60	33	Q80X60	Q80X60	EF-hand calcium-binding domain-containing protein 3	Efcab3	EF-hand calcium-binding domain-containing protein 3 OS=Mus musculus OX=10090 GN=Efcab3 PE=2 SV=1	0.804788	6.18691	0.00194373	109.36	77.765	86.548	0	0		NaN					0.60228	4.43962	0.00194373	109.36					0	0		NaN	0.804788	6.18691	0.00375784	86.548					0	0		NaN
Q80X60	272	Q80X60	Q80X60	EF-hand calcium-binding domain-containing protein 3	Efcab3	EF-hand calcium-binding domain-containing protein 3 OS=Mus musculus OX=10090 GN=Efcab3 PE=2 SV=1	0.523228	0.412667	0.0189026	45.014	34.546	45.014													0	0		NaN	0.523228	0.412667	0.0189026	45.014					0	0		NaN	0	0		NaN	0	0		NaN
A0JP43	1389	A0JP43	A0JP43	EF-hand calcium-binding domain-containing protein 5	Efcab5	EF-hand calcium-binding domain-containing protein 5 OS=Mus musculus OX=10090 GN=Efcab5 PE=1 SV=2	1	68.0003	4.81652e-127	310.93	266.01	310.93	0.999994	51.9341	5.03694e-11	172.42	0.996162	24.2392	6.78208e-07	125.86	1	64.9404	7.97646e-63	248.25	0.333328	0	0.000218594	80.361	1	63.3821	7.24089e-50	236.69	0.999806	37.478	3.34058e-06	142.74	0.333323	0	4.88084e-05	88.133	0.333312	0	0.00138537	66.809	1	68.0003	4.81652e-127	310.93
A0JP43	1392	A0JP43	A0JP43	EF-hand calcium-binding domain-containing protein 5	Efcab5	EF-hand calcium-binding domain-containing protein 5 OS=Mus musculus OX=10090 GN=Efcab5 PE=1 SV=2	0.565358	2.65003	1.56241e-11	123.42	102.99	123.42	0.565358	2.65003	1.56241e-11	123.42									0.333328	0	0.000218594	80.361	0.333332	0	3.60048e-07	96.773					0.333323	0	4.88084e-05	88.133	0.333312	0	0.00138537	66.809	0.552428	2.78583	0.000766797	109.14
A0JP43	1398	A0JP43	A0JP43	EF-hand calcium-binding domain-containing protein 5	Efcab5	EF-hand calcium-binding domain-containing protein 5 OS=Mus musculus OX=10090 GN=Efcab5 PE=1 SV=2	0.738558	4.5103	5.4601e-06	141.64	115.28	141.64	0	0		NaN									0	0		NaN	0	0		NaN	0.738558	4.5103	5.4601e-06	141.64	0	0		NaN	0	0		NaN
A0JP43	1391	A0JP43	A0JP43	EF-hand calcium-binding domain-containing protein 5	Efcab5	EF-hand calcium-binding domain-containing protein 5 OS=Mus musculus OX=10090 GN=Efcab5 PE=1 SV=2	0.577859	3.13471	3.60048e-07	145.46	130.07	145.46	0	0		NaN	0.577859	3.13471	4.45077e-07	145.46	0.542532	3.34534	0.000173056	124.96	0.333328	0	0.000218594	80.361	0.333332	0	3.60048e-07	96.773					0.333323	0	4.88084e-05	88.133	0.333312	0	0.00138537	66.809
Q6P1E8	1061	Q6P1E8	Q6P1E8	EF-hand calcium-binding domain-containing protein 6	Efcab6	EF-hand calcium-binding domain-containing protein 6 OS=Mus musculus OX=10090 GN=Efcab6 PE=1 SV=2	0.997964	27.1717	4.96674e-22	191.44	160.45	70.942	0.885424	8.90243	0.000400848	114.29	0.974848	16.1717	0.000151209	85.745	0.499991	0	0.00116226	85.808	0.995456	24.0698	3.04575e-06	103.86	0.997964	27.1717	0.000801054	80.459	0.593165	1.63792	6.27755e-22	188.58	0.830371	6.8982	0.000839743	108.34	0.848352	7.47939	1.73722e-07	105.17	0.757297	4.94216	4.96674e-22	191.44
Q6P1E8	1062	Q6P1E8	Q6P1E8	EF-hand calcium-binding domain-containing protein 6	Efcab6	EF-hand calcium-binding domain-containing protein 6 OS=Mus musculus OX=10090 GN=Efcab6 PE=1 SV=2	0.998807	29.2298	5.52586e-246	380.78	246.71	299.1	0.966957	14.6633	1.98112e-148	321.55	0.978433	16.8637	5.52586e-246	380.78	0.974403	15.8055	5.18672e-170	330.85	0.995456	24.0698	4.65197e-129	314.35	0.998257	27.5805	4.11496e-150	330.65	0.981399	17.2231	1.7401e-128	308.29	0.9659	14.5217	1.19834e-128	310.86	0.97665	16.2146	5.88865e-129	313.76	0.998807	29.2298	1.45566e-110	299.1
Q6P1E8	1067	Q6P1E8	Q6P1E8	EF-hand calcium-binding domain-containing protein 6	Efcab6	EF-hand calcium-binding domain-containing protein 6 OS=Mus musculus OX=10090 GN=Efcab6 PE=1 SV=2	0.999811	37.3143	4.96674e-22	191.44	160.45	176.44	0.905682	9.85426	0.000400848	114.29	0.975137	15.9932	3.32089e-11	117.07	0.999811	37.3143	9.14849e-16	176.44	0.685376	3.44969	3.04575e-06	103.86	0.986926	18.7944	4.89993e-16	181.81	0.997819	26.67	6.27755e-22	188.58	0.975325	15.5367	0.000381814	108.34	0.962152	14.5085	1.73722e-07	105.17	0.9997	35.3291	4.96674e-22	191.44
Q6P1E8	1069	Q6P1E8	Q6P1E8	EF-hand calcium-binding domain-containing protein 6	Efcab6	EF-hand calcium-binding domain-containing protein 6 OS=Mus musculus OX=10090 GN=Efcab6 PE=1 SV=2	0.711314	4.80307	2.73241e-06	105.17	93.871	50.705					0.657647	2.65715	0.000151209	85.745	0	0		NaN	0	0		NaN	0.711314	4.80307	0.0221214	50.705	0	0		NaN	0	0		NaN	0.498376	0	2.73241e-06	105.17	0.632224	3.65602	0.0023946	65.155
Q6P1E8	939	Q6P1E8	Q6P1E8	EF-hand calcium-binding domain-containing protein 6	Efcab6	EF-hand calcium-binding domain-containing protein 6 OS=Mus musculus OX=10090 GN=Efcab6 PE=1 SV=2	1	105.014	3.83126e-23	195.83	142.74	179.2	1	90.2128	5.6124e-13	170.02	1	85.4009	4.69322e-10	157.28	1	102.633	3.83126e-23	195.83	1	105.014	5.88413e-17	179.2	1	86.4445	7.63402e-13	168.69	1	88.2472	4.38633e-17	181.44	1	82.4627	2.29723e-13	172.21	1	96.5229	2.29723e-13	172.21	1	90.6571	2.7784e-17	183.85
Q6P1E8	298	Q6P1E8	Q6P1E8	EF-hand calcium-binding domain-containing protein 6	Efcab6	EF-hand calcium-binding domain-containing protein 6 OS=Mus musculus OX=10090 GN=Efcab6 PE=1 SV=2	0.886494	9.0008	7.45781e-38	172.99	105.27	172.99									0.886494	9.0008	7.45781e-38	172.99									0.766605	5.6898	0.00467951	69.352
Q6P1E8	299	Q6P1E8	Q6P1E8	EF-hand calcium-binding domain-containing protein 6	Efcab6	EF-hand calcium-binding domain-containing protein 6 OS=Mus musculus OX=10090 GN=Efcab6 PE=1 SV=2	0.626811	2.26484	1.26023e-08	121.28	71.779	121.28																													0.626811	2.26484	1.26023e-08	121.28
Q6P1E8	1265	Q6P1E8	Q6P1E8	EF-hand calcium-binding domain-containing protein 6	Efcab6	EF-hand calcium-binding domain-containing protein 6 OS=Mus musculus OX=10090 GN=Efcab6 PE=1 SV=2	1	120.568	1.07085e-34	191.35	170.11	191.35	1	81.4965	7.71241e-09	123.58	1	93.1091	1.17131e-15	140.38	1	117.719	3.13727e-21	166.6	0.99748	26.1795	5.04382e-08	108.52	1	94.0593	5.04141e-14	143.46	1	104.68	9.4259e-14	142.94	0.999995	53.3269	1.91833e-21	147.49	0.999787	36.7258	4.05379e-20	114	1	120.568	1.07085e-34	191.35
Q6P1E8	1273	Q6P1E8	Q6P1E8	EF-hand calcium-binding domain-containing protein 6	Efcab6	EF-hand calcium-binding domain-containing protein 6 OS=Mus musculus OX=10090 GN=Efcab6 PE=1 SV=2	0.935507	13.3982	1.46901e-06	97.387	85.755	79.408					0	0		NaN					0.770482	6.23585	1.46901e-06	97.387					0.935507	13.3982	4.78698e-05	79.408	0	0		NaN	0.450174	3.19315	0.031661	33.825
Q6P1E8	1311	Q6P1E8	Q6P1E8	EF-hand calcium-binding domain-containing protein 6	Efcab6	EF-hand calcium-binding domain-containing protein 6 OS=Mus musculus OX=10090 GN=Efcab6 PE=1 SV=2	0.929389	11.1925	2.1455e-38	183.81	168.05	137.03	0.835177	5.47058	1.50114e-28	168.01	0.708865	1.44599	5.11041e-38	177.99	0.853479	6.21935	2.1455e-38	183.81	0.721868	1.04957	2.14862e-38	183.8	0.828894	8.2447	1.27948e-29	173.25	0.929389	11.1925	2.68899e-38	182.74	0.841616	8.12087	5.79923e-21	157.26	0.811888	2.83879	2.45058e-28	164.39	0.793347	1.07445	9.34848e-15	143.23
Q6P1E8	1298	Q6P1E8	Q6P1E8	EF-hand calcium-binding domain-containing protein 6	Efcab6	EF-hand calcium-binding domain-containing protein 6 OS=Mus musculus OX=10090 GN=Efcab6 PE=1 SV=2	1	85.2469	1.0553e-12	184.34	136.25	177.36	1	66.5275	0.000340326	136.24	1	85.2469	3.06145e-12	177.36	0.999999	65.0254	7.39872e-05	144.51	0.999999	65.9399	0.000120187	143.08	0.999999	63.6412	1.3182e-06	159.12	1	64.6808	3.67741e-12	175.21	0.999997	59.5051	0.000483603	131.79	0.999991	51.8549	0.00136938	110.38	1	69.3745	1.0553e-12	184.34
Q6P1E8	1303	Q6P1E8	Q6P1E8	EF-hand calcium-binding domain-containing protein 6	Efcab6	EF-hand calcium-binding domain-containing protein 6 OS=Mus musculus OX=10090 GN=Efcab6 PE=1 SV=2	0.966461	14.3038	0.00243612	75.319	48.845	75.319													0.966461	14.3038	0.00243612	75.319									0	0		NaN	0	0		NaN
Q6P1E8	1309	Q6P1E8	Q6P1E8	EF-hand calcium-binding domain-containing protein 6	Efcab6	EF-hand calcium-binding domain-containing protein 6 OS=Mus musculus OX=10090 GN=Efcab6 PE=1 SV=2	0.962064	11.0216	2.14862e-38	183.8	168.04	84.713	0.803679	4.71076	1.50114e-28	168.01	0.521207	0	5.11041e-38	177.99	0.953948	10.066	9.30106e-28	158.99	0.498328	0	2.14862e-38	183.8	0.962064	11.0216	1.82639e-20	156.9	0.754899	1.64319	2.68899e-38	182.74	0.493984	0	5.11816e-10	128.71	0.739777	1.42951	2.45058e-28	164.39	0.735341	0	9.34848e-15	143.23
Q6P1E8	739	Q6P1E8	Q6P1E8	EF-hand calcium-binding domain-containing protein 6	Efcab6	EF-hand calcium-binding domain-containing protein 6 OS=Mus musculus OX=10090 GN=Efcab6 PE=1 SV=2	0.98781	21.5218	2.93541e-21	163.46	144.08	161.56	0.603755	4.35357	4.44249e-13	133.58	0.785125	5.78391	2.93541e-21	163.46	0.682741	3.75974	3.97953e-06	112.06	0.448339	0	0.00256097	71.091	0.798992	6.10411	1.93144e-13	140.13	0.893746	10.4089	1.05933e-08	122.22	0.98781	21.5218	3.47856e-21	161.56	0.452058	0	0.000481138	85.573	0.603693	4.52598	0.000284499	89.055
Q6P1E8	487	Q6P1E8	Q6P1E8	EF-hand calcium-binding domain-containing protein 6	Efcab6	EF-hand calcium-binding domain-containing protein 6 OS=Mus musculus OX=10090 GN=Efcab6 PE=1 SV=2	1	102.226	3.19778e-07	150.93	129.37	150.93	1	75.7654	0.000438027	116.87					1	102.226	3.19778e-07	150.93					0.999995	54.0799	0.0264558	82.464	0	0		NaN	0	0		NaN					1	89.8501	2.19363e-05	135.61
Q6P1E8	1072	Q6P1E8	Q6P1E8	EF-hand calcium-binding domain-containing protein 6	Efcab6	EF-hand calcium-binding domain-containing protein 6 OS=Mus musculus OX=10090 GN=Efcab6 PE=1 SV=2	0.997947	28.1003	1.32575e-27	159.96	147.75	121.7	0.88281	10.0547	1.40772e-05	101.39	0.997947	28.1003	5.59839e-09	121.7	0.994992	25.1221	4.88658e-20	154.42	0	0		NaN	0.982746	18.6584	1.32575e-27	159.96	0.857047	10.0071	0.000398118	83.22	0.911645	12.9214	2.97773e-06	100.66					0.987949	20.0836	1.13979e-19	147.73
Q6P1E8	906	Q6P1E8	Q6P1E8	EF-hand calcium-binding domain-containing protein 6	Efcab6	EF-hand calcium-binding domain-containing protein 6 OS=Mus musculus OX=10090 GN=Efcab6 PE=1 SV=2	1	91.0556	2.83454e-62	255.71	227.41	255.71	0.999994	52.5555	3.80336e-09	164.41	0.999999	63.2669	2.10277e-05	143.97	1	91.0556	2.83454e-62	255.71					1	75.115	1.7431e-27	202.63	0.998884	30.6421	0.00261406	118.21	0	0		NaN	1	64.2632	0.000298941	105.96	0.999033	30.1434	5.67207e-09	159.83
Q6P1E8	1315	Q6P1E8	Q6P1E8	EF-hand calcium-binding domain-containing protein 6	Efcab6	EF-hand calcium-binding domain-containing protein 6 OS=Mus musculus OX=10090 GN=Efcab6 PE=1 SV=2	0.999964	43.8564	1.39407e-52	216.48	195.19	143.23	0.999938	43.6856	1.39407e-52	216.48	0.999891	41.4296	3.20705e-41	195.3	0.999922	40.9125	2.14058e-51	215.08	0.999946	46.858	1.86976e-50	203.47	0.999928	43.428	3.56571e-51	214.08	0.999855	38.0602	6.02658e-42	200.98	0.999959	46.575	1.83372e-50	203.72	0.999728	36.6753	5.40415e-41	190.5	0.999964	43.8564	8.59051e-51	210.56
Q6P1E8	1319	Q6P1E8	Q6P1E8	EF-hand calcium-binding domain-containing protein 6	Efcab6	EF-hand calcium-binding domain-containing protein 6 OS=Mus musculus OX=10090 GN=Efcab6 PE=1 SV=2	1	126.505	1.39407e-52	216.48	195.19	216.48	1	126.505	1.39407e-52	216.48	1	101.159	3.20705e-41	195.3	1	116.814	2.14058e-51	215.08	1	114.896	1.86976e-50	203.47	1	118.763	3.56571e-51	214.08	1	102.684	6.02658e-42	200.98	1	113.028	1.83372e-50	203.72	1	94.4471	5.40415e-41	190.5	1	122.677	8.59051e-51	210.56
Q6P1E8	737	Q6P1E8	Q6P1E8	EF-hand calcium-binding domain-containing protein 6	Efcab6	EF-hand calcium-binding domain-containing protein 6 OS=Mus musculus OX=10090 GN=Efcab6 PE=1 SV=2	0.50491	0.939538	7.16216e-12	140.41	118.29	140.41	0.439797	0	1.2322e-05	104.33									0.476175	0.723626	0.0339284	83.202													0.50491	0.939538	7.16216e-12	140.41	0.333167	0	0.00715025	64.152
Q6P1E8	741	Q6P1E8	Q6P1E8	EF-hand calcium-binding domain-containing protein 6	Efcab6	EF-hand calcium-binding domain-containing protein 6 OS=Mus musculus OX=10090 GN=Efcab6 PE=1 SV=2	0.533426	1.27268	5.05296e-06	111.58	90.451	111.58					0.425265	1.22858	0.00330625	71.678	0.516833	1.05199	0.000762458	84.933	0.448339	0	0.00256097	71.091	0.533426	1.27268	5.05296e-06	111.58					0.521398	1.22811	0.000843949	84.318	0.452058	0	0.000481138	85.573	0.333167	0	0.00715025	64.152
Q6P1E8	1272	Q6P1E8	Q6P1E8	EF-hand calcium-binding domain-containing protein 6	Efcab6	EF-hand calcium-binding domain-containing protein 6 OS=Mus musculus OX=10090 GN=Efcab6 PE=1 SV=2	0.541724	1.53146	0.0255416	39.203	24.275	39.203					0	0		NaN																	0	0		NaN	0.541724	1.53146	0.0255416	39.203
Q6P1E8	1312	Q6P1E8	Q6P1E8	EF-hand calcium-binding domain-containing protein 6	Efcab6	EF-hand calcium-binding domain-containing protein 6 OS=Mus musculus OX=10090 GN=Efcab6 PE=1 SV=2	0.811888	2.83879	2.94981e-38	182.11	171.4	151.5	0.800593	4.1691	2.00885e-26	150.07	0.708865	1.44599	4.92372e-27	157.15	0.695046	3.57376	1.15476e-07	121.3	0.721868	1.04957	1.27785e-07	93.437	0.747694	2.45625	3.66679e-27	157.74	0.64218	0	2.94981e-38	182.11	0.744622	2.72443	1.08076e-20	143.06	0.811888	2.83879	1.69802e-26	151.5	0.793347	1.07445	5.20406e-11	102.32
Q8CDU5	56	Q8CDU5	Q8CDU5	EF-hand domain-containing family member B	Efhb	EF-hand domain-containing family member B OS=Mus musculus OX=10090 GN=Efhb PE=1 SV=2	0.947902	12.8838	0.00126332	98.281	82.34	60.657					0	0		NaN					0	0		NaN					0.684929	5.90022	0.00126332	98.281	0	0		NaN	0.947902	12.8838	0.0348086	60.657
Q8CDU5	83	Q8CDU5	Q8CDU5	EF-hand domain-containing family member B	Efhb	EF-hand domain-containing family member B OS=Mus musculus OX=10090 GN=Efhb PE=1 SV=2	0.999934	41.9493	3.20363e-13	135.13	122.06	135.13	0.996084	24.2323	0.0017804	72.569	0.999934	41.9493	3.20363e-13	135.13	0.999362	32.202	0.000142009	92.545	0	0		NaN	0.999827	37.7612	2.4988e-09	128.47	0.999281	31.5415	4.1684e-09	126.86	0.989181	20.8164	0.000897269	79.489	0.717454	4.68798	0.00526586	62.677	0	0		NaN
Q8CDU5	9	Q8CDU5	Q8CDU5	EF-hand domain-containing family member B	Efhb	EF-hand domain-containing family member B OS=Mus musculus OX=10090 GN=Efhb PE=1 SV=2	1	64.5749	9.70579e-14	142.25	116.74	142.25	1	64.5749	9.70579e-14	142.25	0.999999	59.6568	3.71575e-13	134	0.999999	62.0574	1.28889e-13	141.29	0.999085	35.9256	6.87789e-07	82.36	0.999988	49.3291	7.32056e-09	124.1	0.999923	41.2719	2.437e-06	113.13	0.999969	46.169	9.76543e-09	121.84	0.999997	57.8692	3.34159e-13	135.12	0.999867	38.8328	1.09845e-08	120.71
P10126	222	P10126	P10126	Elongation factor 1-alpha 1	Eef1a1	Elongation factor 1-alpha 1 OS=Mus musculus OX=10090 GN=Eef1a1 PE=1 SV=3	0.342672	0	1.29278e-11	108.58	99.664	37.213	0	0		NaN	0	0		NaN	0	0		NaN	0.246918	0	1.29278e-11	108.58	0.342672	0	2.98231e-05	77.522	0	0		NaN	0	0		NaN	0	0		NaN	0	0		NaN
P10126	224	P10126	P10126	Elongation factor 1-alpha 1	Eef1a1	Elongation factor 1-alpha 1 OS=Mus musculus OX=10090 GN=Eef1a1 PE=1 SV=3	0.999998	57.7069	3.80125e-234	342.38	322.14	342.38	0	0		NaN	0.999504	33.495	2.83587e-115	246.32	0	0		NaN	0.246918	0	1.29278e-11	108.58	0.342672	0	2.98231e-05	77.522	0	0		NaN	0.465574	0.754775	5.03855e-08	95.09	0.766052	6.04568	2.13813e-11	112.13	0.999998	57.7069	3.80125e-234	342.38
P10126	414	P10126	P10126	Elongation factor 1-alpha 1	Eef1a1	Elongation factor 1-alpha 1 OS=Mus musculus OX=10090 GN=Eef1a1 PE=1 SV=3	0.964721	14.3689	6.87573e-35	167.32	150.52	167.32	0.804013	6.18912	2.77544e-05	80.239	0.924083	10.8707	2.03206e-07	92.589													0	0		NaN	0.917061	10.4375	2.94983e-11	110.43					0.964721	14.3689	6.87573e-35	167.32
P10126	416	P10126	P10126	Elongation factor 1-alpha 1	Eef1a1	Elongation factor 1-alpha 1 OS=Mus musculus OX=10090 GN=Eef1a1 PE=1 SV=3	0.590781	1.81552	5.15926e-11	105.98	96.014	90.944	0.543586	0.763473	3.42876e-05	78.228	0.55752	1.00472	5.15926e-11	105.98					0.455521	0.715651	0.00854781	45.685	0.543038	1.18497	8.00948e-06	85.337	0.527724	0.564231	0.00628939	47.749									0.590781	1.81552	2.41323e-07	90.944
P10126	226	P10126	P10126	Elongation factor 1-alpha 1	Eef1a1	Elongation factor 1-alpha 1 OS=Mus musculus OX=10090 GN=Eef1a1 PE=1 SV=3	0.404547	0.382642	7.84816e-21	142.79	125.63	37.468	0	0		NaN	0	0		NaN	0	0		NaN	0.246918	0	1.29278e-11	108.58	0.404547	0.382642	2.98231e-05	77.522	0	0		NaN	0.27311	0	3.99876e-07	91.262	0	0		NaN	0.349338	0	7.84816e-21	142.79
P10126	227	P10126	P10126	Elongation factor 1-alpha 1	Eef1a1	Elongation factor 1-alpha 1 OS=Mus musculus OX=10090 GN=Eef1a1 PE=1 SV=3	0.312275	0.901247	3.67419e-16	120.4	111.81	120.4	0	0		NaN	0.259842	0.482087	5.58916e-05	77.439	0	0		NaN	0.246918	0	1.29278e-11	108.58	0.214909	0.248541	2.98231e-05	77.522	0	0		NaN	0.27311	0	3.99876e-07	91.262	0.312275	0.901247	3.67419e-16	120.4	0	0		NaN
P10126	220	P10126	P10126	Elongation factor 1-alpha 1	Eef1a1	Elongation factor 1-alpha 1 OS=Mus musculus OX=10090 GN=Eef1a1 PE=1 SV=3	0.2	0	2.98231e-05	77.522	59.421	77.522	0	0		NaN	0	0		NaN	0	0		NaN	0	0		NaN	0.2	0	2.98231e-05	77.522	0	0		NaN	0	0		NaN	0	0		NaN	0	0		NaN
P57776	162	P57776	P57776	Elongation factor 1-delta	Eef1d	Elongation factor 1-delta OS=Mus musculus OX=10090 GN=Eef1d PE=1 SV=3	1	166.508	8.77117e-234	334.86	312.66	334.86	1	152.292	2.45117e-189	315.43	1	143.528	2.67709e-150	280.02	1	147.211	9.46746e-190	316.13	1	147.218	4.03433e-210	316.65	1	166.508	8.77117e-234	334.86	1	134.382	1.78301e-210	324.57	0.995102	24.4343	7.85653e-05	75.654	0.988629	22.9339	0.000776514	64.668	1	78.0896	7.55132e-27	150.12
P58252	490	P58252	P58252	Elongation factor 2	Eef2	Elongation factor 2 OS=Mus musculus OX=10090 GN=Eef2 PE=1 SV=2	0.389241	0	0.022437	47.532	13.438	30.587	0.30235	0	0.0429881	34.82	0	0		NaN	0.326854	0	0.022437	47.532	0.389241	0	0.0459523	30.587	0	0		NaN	0	0		NaN	0	0		NaN	0	0		NaN	0	0		NaN
P58252	492	P58252	P58252	Elongation factor 2	Eef2	Elongation factor 2 OS=Mus musculus OX=10090 GN=Eef2 PE=1 SV=2	0.389241	0	0.022437	47.532	13.438	30.587	0.30235	0	0.0429881	34.82	0	0		NaN	0.326854	0	0.022437	47.532	0.389241	0	0.0459523	30.587	0	0		NaN	0	0		NaN	0	0		NaN	0	0		NaN	0	0		NaN
Q8K0D5	84	Q8K0D5	Q8K0D5	Elongation factor G, mitochondrial	Gfm1	Elongation factor G, mitochondrial OS=Mus musculus OX=10090 GN=Gfm1 PE=1 SV=1	0.583047	4.63082	0.0222443	44.931	25.886	26.754	0	0		NaN	0	0		NaN	0	0		NaN					0	0		NaN	0	0		NaN	0.583047	4.63082	0.0222443	44.931	0	0		NaN	0	0		NaN
Q8K0D5	91	Q8K0D5	Q8K0D5	Elongation factor G, mitochondrial	Gfm1	Elongation factor G, mitochondrial OS=Mus musculus OX=10090 GN=Gfm1 PE=1 SV=1	0.406058	0	0.0222443	44.931	25.886	44.931	0	0		NaN	0	0		NaN	0	0		NaN					0	0		NaN	0	0		NaN	0.406058	0	0.0222443	44.931	0	0		NaN	0	0		NaN
Q9JK48	139	Q9JK48	Q9JK48	Endophilin-B1	Sh3glb1	Endophilin-B1 OS=Mus musculus OX=10090 GN=Sh3glb1 PE=1 SV=1	0.803069	6.10475	0.000210795	106.52	83.992	106.52									0.803069	6.10475	0.000210795	106.52																					0	0		NaN
Q9JK48	200	Q9JK48	Q9JK48	Endophilin-B1	Sh3glb1	Endophilin-B1 OS=Mus musculus OX=10090 GN=Sh3glb1 PE=1 SV=1	0.99998	47.1539	4.17819e-13	129.38	91.765	125.18	0.999812	37.2733	4.49708e-05	125.12	0.99998	47.1539	4.17819e-13	125.18	0.9998	37.6002	0.000636631	105.46	0.999781	38.7522	0.0006755	95.9	0.999747	36.0029	4.81727e-05	129.38	0.99959	34.0057	9.72022e-05	117.26	0.47977	0	0.0331025	46.027	0.999648	34.6633	0.000789452	89.261	0	0		NaN
Q9JK48	190	Q9JK48	Q9JK48	Endophilin-B1	Sh3glb1	Endophilin-B1 OS=Mus musculus OX=10090 GN=Sh3glb1 PE=1 SV=1	0.349375	0.302878	0.00391069	60.176	52.724	60.176													0.349375	0.302878	0.00391069	60.176									0.346333	0	0.0331025	46.027	0	0		NaN
Q6SP97	3	Q6SP97	Q6SP97	Enkurin	Enkur	Enkurin OS=Mus musculus OX=10090 GN=Enkur PE=1 SV=1	1	72.4367	3.94339e-122	272.27	251.1	268.88	0.999999	61.9265	2.05495e-79	221.86	1	65.8886	7.58031e-122	259.67	1	72.4367	1.31862e-121	268.88	0.999921	41.0218	5.11564e-30	160.78	1	65.822	9.87117e-108	257.04	0.999998	59.377	1.41159e-65	211.73	0.999999	64.1068	1.23613e-121	269.19	1	68.3414	1.862e-106	250.52	0.999999	61.0784	3.94339e-122	272.27
Q6SP97	7	Q6SP97	Q6SP97	Enkurin	Enkur	Enkurin OS=Mus musculus OX=10090 GN=Enkur PE=1 SV=1	0.461295	0.673136	7.12487e-05	75.479	63.514	75.479					0	0		NaN					0.331347	0	0.0110225	58.345					0	0		NaN					0.436419	0	0.000257803	72.707	0.461295	0.673136	7.12487e-05	75.479
Q6SP97	9	Q6SP97	Q6SP97	Enkurin	Enkur	Enkurin OS=Mus musculus OX=10090 GN=Enkur PE=1 SV=1	0.998708	29.1207	2.77655e-52	193.49	180.05	183.55	0.909364	11.6413	4.81683e-09	107.52	0.991406	20.6563	2.77655e-52	193.49	0.951673	12.3936	1.87488e-16	131.9	0.296411	0	0.021974	47.757	0.957578	13.4651	6.44348e-23	149.49	0	0		NaN	0.984324	17.9838	2.92162e-52	193.03	0.998708	29.1207	4.52512e-41	183.55	0	0		NaN
Q6SP97	58	Q6SP97	Q6SP97	Enkurin	Enkur	Enkurin OS=Mus musculus OX=10090 GN=Enkur PE=1 SV=1	1	71.1032	2.33021e-12	140.82	59.864	140.82	0.999999	62.0653	2.5272e-12	126.71	0.999994	51.8926	2.33021e-12	127.71	0.999997	55.8283	0.000162018	125.28	0	0		NaN	1	71.1032	3.33261e-05	140.82	0.999998	57.3914	0.000568164	116.96	0.999183	30.8769	0.017135	72.417	0.999988	49.3807	4.08513e-05	108.58	0.999998	57.8804	8.28986e-08	119.32
Q6SP97	6	Q6SP97	Q6SP97	Enkurin	Enkur	Enkurin OS=Mus musculus OX=10090 GN=Enkur PE=1 SV=1	0.331347	0	0.0110225	58.345	37.176	58.345					0	0		NaN					0.331347	0	0.0110225	58.345					0	0		NaN									0	0		NaN
Q6SP97	11	Q6SP97	Q6SP97	Enkurin	Enkur	Enkurin OS=Mus musculus OX=10090 GN=Enkur PE=1 SV=1	0.240298	0.137704	0.0352225	33.758	22.017	33.758					0	0		NaN					0	0		NaN					0.240298	0.137704	0.0352225	33.758									0	0		NaN
Q6SP97	2	Q6SP97	Q6SP97	Enkurin	Enkur	Enkurin OS=Mus musculus OX=10090 GN=Enkur PE=1 SV=1	0.430801	0	7.52307e-05	76.548	66.352	76.548					0	0		NaN	0.397817	0	0.0259944	35.303	0	0		NaN	0.430801	0	7.52307e-05	76.548	0	0		NaN									0	0		NaN
Q9D9V2	334	Q9D9V2	Q9D9V2	Equatorin	Eqtn	Equatorin OS=Mus musculus OX=10090 GN=Eqtn PE=1 SV=2	0.889288	9.0485	1.22351e-06	107.17	88.671	97.063	0.868299	8.19079	1.22351e-06	107.17	0.691299	3.46834	4.38033e-05	88.014	0	0		NaN	0	0		NaN	0.860642	7.99237	0.000245526	75.275	0.854579	7.7017	3.53772e-06	101.74	0.748817	4.79013	1.33872e-06	106.28	0.889288	9.0485	1.71248e-05	97.063	0.69404	3.55723	0.00287532	61.186
Q9D9V2	336	Q9D9V2	Q9D9V2	Equatorin	Eqtn	Equatorin OS=Mus musculus OX=10090 GN=Eqtn PE=1 SV=2	0.528929	0.506207	3.53772e-06	101.74	92.771	35.628	0.528929	0.506207	0.0285481	35.628	0.499998	0	0.00203644	63.203	0	0		NaN	0	0		NaN	0	0		NaN	0.5	0	3.53772e-06	101.74	0	0		NaN	0	0		NaN	0	0		NaN
Q8BFZ9	320	Q8BFZ9	Q8BFZ9	Erlin-2	Erlin2	Erlin-2 OS=Mus musculus OX=10090 GN=Erlin2 PE=1 SV=1	1	115.453	2.69299e-122	268.83	247.58	251.07	1	92.8411	2.69299e-122	268.83	0.999986	48.7562	7.7298e-41	182.51	1	75.1155	3.48441e-93	240.12	1	115.453	3.53031e-107	251.07	1	86.1045	2.19079e-79	221.48	0.912042	11.2929	2.00499e-07	94.495	0.999998	57.8189	3.9298e-41	185.22	1	66.461	5.59144e-80	228.47	0.998794	30.1661	3.80235e-08	111.64
Q8BFZ9	321	Q8BFZ9	Q8BFZ9	Erlin-2	Erlin2	Erlin-2 OS=Mus musculus OX=10090 GN=Erlin2 PE=1 SV=1	0.439589	0	0.0151377	49.618	39.648	49.618									0	0		NaN																					0.439589	0	0.0151377	49.618
Q9Z0N2;Q9Z0N1	83;83	Q9Z0N2	Q9Z0N2	Eukaryotic translation initiation factor 2 subunit 3, Y-linked;Eukaryotic translation initiation factor 2 subunit 3, X-linked	Eif2s3y;Eif2s3x	Eukaryotic translation initiation factor 2 subunit 3, Y-linked OS=Mus musculus OX=10090 GN=Eif2s3y PE=1 SV=2;Eukaryotic translation initiation factor 2 subunit 3, X-linked OS=Mus musculus OX=10090 GN=Eif2s3x PE=1 SV=2	1	22.8027	0.0343196	40.941	12.659	22.803	1	30.9614	0.0472654	30.961	1	35.8912	0.0343196	40.941	1	30.9614	0.0472654	30.961	1	29.0126	0.0381068	31.389	1	30.9614	0.0472654	30.961	1	22.6059	0.0404575	36.392	1	31.3894	0.0467115	31.389	1	22.8027	0.0462615	31.389	0	0		NaN
Q9Z0N2;Q9Z0N1	89;89	Q9Z0N2	Q9Z0N2	Eukaryotic translation initiation factor 2 subunit 3, Y-linked;Eukaryotic translation initiation factor 2 subunit 3, X-linked	Eif2s3y;Eif2s3x	Eukaryotic translation initiation factor 2 subunit 3, Y-linked OS=Mus musculus OX=10090 GN=Eif2s3y PE=1 SV=2;Eukaryotic translation initiation factor 2 subunit 3, X-linked OS=Mus musculus OX=10090 GN=Eif2s3x PE=1 SV=2	1	22.8027	0.0343196	40.941	12.659	22.803	1	30.9614	0.0472654	30.961	1	35.8912	0.0343196	40.941	1	30.9614	0.0472654	30.961	1	29.0126	0.0381068	31.389	1	30.9614	0.0472654	30.961	1	22.6059	0.0404575	36.392	1	31.3894	0.0467115	31.389	1	22.8027	0.0462615	31.389	0	0		NaN
Q9QZ05	1637	Q9QZ05	Q9QZ05	Eukaryotic translation initiation factor 2-alpha kinase 4	Eif2ak4	eIF-2-alpha kinase GCN2 OS=Mus musculus OX=10090 GN=Eif2ak4 PE=1 SV=2	0.507499	0	0.0369875	43.958	12.61	39.625									0.507499	0	0.0456626	39.625					0.505855	0	0.0369875	43.958
Q9QZ05	1639	Q9QZ05	Q9QZ05	Eukaryotic translation initiation factor 2-alpha kinase 4	Eif2ak4	eIF-2-alpha kinase GCN2 OS=Mus musculus OX=10090 GN=Eif2ak4 PE=1 SV=2	0.507499	0	0.0369875	43.958	12.61	39.625									0.507499	0	0.0456626	39.625					0.505855	0	0.0369875	43.958
Q8JZQ9	75	Q8JZQ9	Q8JZQ9	Eukaryotic translation initiation factor 3 subunit B	Eif3b	Eukaryotic translation initiation factor 3 subunit B OS=Mus musculus OX=10090 GN=Eif3b PE=1 SV=1	0.711307	6.85582	0.00652048	51.566	33.623	51.566																					0.711307	6.85582	0.00652048	51.566
Q99JX4	367	Q99JX4	Q99JX4	Eukaryotic translation initiation factor 3 subunit M	Eif3m	Eukaryotic translation initiation factor 3 subunit M OS=Mus musculus OX=10090 GN=Eif3m PE=1 SV=1	1	69.2738	8.48094e-74	260.28	239.39	126.5	0.999917	40.7876	1.45801e-18	196.27	0.999992	51.0921	8.48094e-74	260.28	0.999951	43.0958	1.05891e-26	213.77	0.99997	45.2183	8.72694e-13	184.98	0.999976	46.2775	1.57858e-18	195.77	0.999987	48.8923	1.9605e-26	211.38	1	69.2738	2.23917e-26	210.64	0.999998	56.7123	4.47769e-60	253.79	0.999998	57.127	5.20922e-47	236.08
Q99JX4	370	Q99JX4	Q99JX4	Eukaryotic translation initiation factor 3 subunit M	Eif3m	Eukaryotic translation initiation factor 3 subunit M OS=Mus musculus OX=10090 GN=Eif3m PE=1 SV=1	0.98253	17.6003	0.00062718	126.5	106.72	79.16	0	0		NaN	0	0		NaN	0	0		NaN	0	0		NaN	0	0		NaN	0	0		NaN	0.973779	15.6982	0.00062718	126.5	0	0		NaN	0.98253	17.6003	0.000791224	123.28
Q6NZJ6	722	Q6NZJ6	Q6NZJ6	Eukaryotic translation initiation factor 4 gamma 1	Eif4g1	Eukaryotic translation initiation factor 4 gamma 1 OS=Mus musculus OX=10090 GN=Eif4g1 PE=1 SV=1	0.979869	16.873	0.00232816	90.707	55.67	90.707	0	0		NaN	0.864567	8.04991	0.0083874	74.296	0.748534	4.72466	0.0348225	55.755	0.963356	14.1421	0.0468051	48.323	0.880317	8.64246	0.0285458	59.673	0.792415	5.81747	0.00610881	79.652	0.758883	4.96427	0.0315453	57.788	0.915174	10.3256	0.0271901	60.631	0.979869	16.873	0.00232816	90.707
Q6NZJ6	726	Q6NZJ6	Q6NZJ6	Eukaryotic translation initiation factor 4 gamma 1	Eif4g1	Eukaryotic translation initiation factor 4 gamma 1 OS=Mus musculus OX=10090 GN=Eif4g1 PE=1 SV=1	0.999999	62.4243	0.00232816	90.707	55.67	90.707	0.961382	13.5546	0.0247181	62.377	0.999897	39.2592	0.0083874	74.296	0.998664	27.4721	0.0120286	71.344	0.992548	21.0597	0.0120286	71.344	0.996989	24.6357	0.0204767	65.374	0.999989	48.6901	0.00610881	79.652	0.998429	26.8261	0.0315453	57.788	0.999468	32.3479	0.0271901	60.631	0.999999	62.4243	0.00232816	90.707
Q6NZJ6	728	Q6NZJ6	Q6NZJ6	Eukaryotic translation initiation factor 4 gamma 1	Eif4g1	Eukaryotic translation initiation factor 4 gamma 1 OS=Mus musculus OX=10090 GN=Eif4g1 PE=1 SV=1	1	64.4156	0.00232816	90.707	55.67	90.707	0.978304	16.0587	0.0247181	62.377	0.99994	41.5939	0.0083874	74.296	0.999155	29.4633	0.0120286	71.344	0.995186	22.9574	0.0120286	71.344	0.998241	26.9705	0.0204767	65.374	0.999993	50.311	0.00610881	79.652	0.998919	28.447	0.0315453	57.788	0.999663	34.3391	0.0271901	60.631	1	64.4156	0.00232816	90.707
Q8BGY2;P63242	75;75	Q8BGY2	Q8BGY2	Eukaryotic translation initiation factor 5A-2;Eukaryotic translation initiation factor 5A-1	Eif5a2;Eif5a	Eukaryotic translation initiation factor 5A-2 OS=Mus musculus OX=10090 GN=Eif5a2 PE=1 SV=3;Eukaryotic translation initiation factor 5A-1 OS=Mus musculus OX=10090 GN=Eif5a PE=1 SV=2	0.970828	15.2217	6.49051e-112	283.96	256.11	238.89	0.964038	14.2826	6.32945e-68	233.15	0.961641	13.9915	1.94501e-27	180.05	0.962248	14.0634	4.34074e-55	218.87	0.449888	0	0.0472895	36.295	0.956843	13.4579	3.18092e-27	180.21	0.970828	15.2217	3.29904e-68	238.89	0.499999	0	1.99806e-21	165.38	0.807385	6.22397	1.58571e-21	167.1	0.69446	3.5658	6.49051e-112	283.96
Q8BGY2;P63242	76;76	Q8BGY2	Q8BGY2	Eukaryotic translation initiation factor 5A-2;Eukaryotic translation initiation factor 5A-1	Eif5a2;Eif5a	Eukaryotic translation initiation factor 5A-2 OS=Mus musculus OX=10090 GN=Eif5a2 PE=1 SV=3;Eukaryotic translation initiation factor 5A-1 OS=Mus musculus OX=10090 GN=Eif5a PE=1 SV=2	0.705092	3.7856	1.37177e-34	189.39	162.97	176.44	0.558695	1.0244	7.01277e-09	130.29	0.499982	0	0.00283321	80.061	0	0		NaN	0.705092	3.7856	6.40896e-27	176.44	0.608418	1.91379	4.48192e-13	133.68	0.56678	1.16706	1.37177e-34	189.39	0.499999	0	1.99806e-21	165.38	0	0		NaN	0.606592	1.88087	6.25601e-13	136.57
Q9QZ11	601	Q9QZ11	Q9QZ11	Exonuclease 1	Exo1	Exonuclease 1 OS=Mus musculus OX=10090 GN=Exo1 PE=2 SV=2	0.412069	4.99519	0.0017373	58.087	30.968	58.087	0	0		NaN	0	0		NaN	0	0		NaN	0	0		NaN	0	0		NaN	0	0		NaN	0.412069	4.99519	0.0017373	58.087	0	0		NaN	0	0		NaN
P70190	106	P70190	P70190	F-actin-capping protein subunit alpha-3	Capza3	F-actin-capping protein subunit alpha-3 OS=Mus musculus OX=10090 GN=Capza3 PE=2 SV=1	0.998783	30.9344	0.000284694	91.883	60.938	91.883	0.990795	22.6939	0.0109644	59.469	0.998783	30.9344	0.000284694	91.883									0.993391	22.0398	0.00180238	79.635					0	0		NaN	0	0		NaN
P70190	290	P70190	P70190	F-actin-capping protein subunit alpha-3	Capza3	F-actin-capping protein subunit alpha-3 OS=Mus musculus OX=10090 GN=Capza3 PE=2 SV=1	1	85.8386	5.27089e-17	174.98	135.36	174.98	1	73.2156	1.04232e-12	162.36	1	85.8386	5.27089e-17	174.98	1	65.7259	3.48119e-13	169.93	0	0		NaN	1	79.7039	6.48394e-13	166.66	0	0		NaN	0.999998	57.2831	1.7844e-06	134.57	1	71.0909	6.017e-10	154.84	0.999997	55.0364	2.16213e-06	132.32
P70190	281	P70190	P70190	F-actin-capping protein subunit alpha-3	Capza3	F-actin-capping protein subunit alpha-3 OS=Mus musculus OX=10090 GN=Capza3 PE=2 SV=1	0.949481	10.0135	0.0383413	37.112	8.9431	37.112					0.949481	10.0135	0.0383413	37.112
P47757	2	P47757	P47757	F-actin-capping protein subunit beta	Capzb	F-actin-capping protein subunit beta OS=Mus musculus OX=10090 GN=Capzb PE=1 SV=3	1	110.459	1.99218e-76	262.43	235.33	239.61	1	103.785	2.13681e-49	237.59	0	0		NaN	1	110.459	1.56485e-49	239.61	1	74.5429	4.0118e-10	170.56	0.999987	49.0012	5.30927e-05	133.71	1	109.891	1.99218e-76	262.43									0.999868	38.7992	1.37115e-05	126.1
Q8BIG4	151	Q8BIG4	Q8BIG4	F-box only protein 28	Fbxo28	F-box only protein 28 OS=Mus musculus OX=10090 GN=Fbxo28 PE=1 SV=1	1	91.2916	0.00166883	97.69	83.432	91.292	1	79.7053	0.00185306	95.264	1	78.8139	0.00648135	78.814	1	76.7283	0.00229045	89.507	1	81.709	0.00481344	81.709	1	75.6689	0.00787237	75.669	1	73.082	0.00166883	97.69	1	76.7283	0.00740383	76.728	1	83.4994	0.00440894	83.499	1	91.2916	0.00199435	91.292
Q8BIG4	156	Q8BIG4	Q8BIG4	F-box only protein 28	Fbxo28	F-box only protein 28 OS=Mus musculus OX=10090 GN=Fbxo28 PE=1 SV=1	1	91.2916	0.00166883	97.69	83.432	91.292	1	79.7053	0.00185306	95.264	1	78.8139	0.00648135	78.814	1	76.7283	0.00229045	89.507	1	81.709	0.00481344	81.709	1	75.6689	0.00787237	75.669	1	73.082	0.00166883	97.69	1	76.7283	0.00740383	76.728	1	83.4994	0.00440894	83.499	1	91.2916	0.00199435	91.292
Q3TQF0	483	Q3TQF0	Q3TQF0	F-box only protein 31	Fbxo31	F-box only protein 31 OS=Mus musculus OX=10090 GN=Fbxo31 PE=1 SV=1	0.995144	23.1265	0.00509478	59.512	25.014	51.658	0.963358	14.2061	0.0247566	42.711	0.995144	23.1265	0.00595704	58.693	0.993202	21.6481	0.00509478	59.512	0.970248	15.1352	0.0144906	50.883	0.992046	20.9607	0.00663462	58.073	0.992046	20.9607	0.00509478	59.512	0.975372	15.9776	0.00509478	59.512	0.970248	15.1352	0.0144906	50.883	0.953164	13.0872	0.0144906	50.883
Q5SUS0	765	Q5SUS0	Q5SUS0	F-box/WD repeat-containing protein 10	Fbxw10	F-box/WD repeat-containing protein 10 OS=Mus musculus OX=10090 GN=Fbxw10 PE=2 SV=1	0.992025	20.9496	5.6896e-11	128.97	109.22	126.27	0.952939	13.098	5.6896e-11	128.97	0.399684	3.29074	0.0319037	44.382					0.977626	16.4782	0.000175496	90.601	0.795569	8.136	0.0032928	68.657	0.588446	3.8767	0.0349039	37.526	0.992025	20.9496	4.98211e-09	126.27	0	0		NaN	0.970723	15.6169	0.000823224	80.813
Q8R123	194	Q8R123	Q8R123	FAD synthase;Molybdenum cofactor biosynthesis protein-like region;FAD synthase region	Flad1	FAD synthase OS=Mus musculus OX=10090 GN=Flad1 PE=1 SV=1	0.967024	14.6872	5.02695e-08	108.88	90.821	108.88					0	0		NaN	0.967024	14.6872	5.02695e-08	108.88
Q80V62	9	Q80V62	Q80V62	Fanconi anemia group D2 protein homolog	Fancd2	Fanconi anemia group D2 protein homolog OS=Mus musculus OX=10090 GN=Fancd2 PE=1 SV=2	0.660033	2.73923	0.0198699	47.371	1.3789	35.246	0.660033	2.73923	0.0338678	35.246	0	0		NaN									0	0		NaN	0	0		NaN	0.430103	0	0.0382661	36.256	0.414565	0	0.0198699	47.371
Q80V62	12	Q80V62	Q80V62	Fanconi anemia group D2 protein homolog	Fancd2	Fanconi anemia group D2 protein homolog OS=Mus musculus OX=10090 GN=Fancd2 PE=1 SV=2	0.640121	5.45092	0.0198699	47.371	1.3789	29.126	0.627375	2.73923	0.0338678	35.246	0.640121	5.45092	0.0415037	29.126									0	0		NaN	0	0		NaN	0.430103	0	0.0382661	36.256	0.414565	0	0.0198699	47.371
Q5SXJ3	745	Q5SXJ3	Q5SXJ3	Fanconi anemia group J protein homolog	Brip1	Fanconi anemia group J protein homolog OS=Mus musculus OX=10090 GN=Brip1 PE=2 SV=1	0.989627	26.5637	0.0406202	30.872	9.6212	30.872					0.948275	21.3741	0.042984	24.696													0.989627	26.5637	0.0406202	30.872									0.757443	13.4493	0.0460007	14.561
Q5SXJ3	746	Q5SXJ3	Q5SXJ3	Fanconi anemia group J protein homolog	Brip1	Fanconi anemia group J protein homolog OS=Mus musculus OX=10090 GN=Brip1 PE=2 SV=1	0.989627	26.5637	0.0406202	30.872	9.6212	30.872					0.948275	21.3741	0.042984	24.696													0.989627	26.5637	0.0406202	30.872									0.757443	13.4493	0.0460007	14.561
Q69ZT1	617	Q69ZT1	Q69ZT1	Fanconi-associated nuclease 1	Fan1	Fanconi-associated nuclease 1 OS=Mus musculus OX=10090 GN=Fan1 PE=2 SV=2	0.54398	1.87647	0.0211659	37.624	22.938	37.624	0.532552	1.97806	0.0335683	32.565	0.519013	1.58887	0.0396245	30.094																									0.54398	1.87647	0.0211659	37.624
Q69ZT1	613	Q69ZT1	Q69ZT1	Fanconi-associated nuclease 1	Fan1	Fanconi-associated nuclease 1 OS=Mus musculus OX=10090 GN=Fan1 PE=2 SV=2	0.54398	1.87647	0.0211659	37.624	22.938	37.624	0.532552	1.97806	0.0335683	32.565	0.519013	1.58887	0.0396245	30.094																									0.54398	1.87647	0.0211659	37.624
Q9QXW4	401	Q9QXW4	Q9QXW4	Fascin-3	Fscn3	Fascin-3 OS=Mus musculus OX=10090 GN=Fscn3 PE=2 SV=2	0.792732	5.91336	4.76938e-16	162.85	95.885	140.2	0	0		NaN	0.719381	4.11804	4.76938e-16	162.85	0.78906	5.77575	7.30482e-12	148.91	0	0		NaN	0.792732	5.91336	1.20327e-09	140.2	0	0		NaN	0	0		NaN	0	0		NaN
Q9QXW4	402	Q9QXW4	Q9QXW4	Fascin-3	Fscn3	Fascin-3 OS=Mus musculus OX=10090 GN=Fscn3 PE=2 SV=2	0.996839	25.0019	3.85554e-94	284.68	220.03	284.68	0.74595	4.69169	1.23652e-16	170.91	0.729897	4.35769	2.09716e-08	149.09	0.924432	11.0775	1.31842e-08	152.94	0	0		NaN	0.886782	8.94479	8.31682e-40	218.79	0.743805	4.7784	5.68169e-16	160.77	0.748891	4.82994	4.76938e-16	162.85	0.812985	6.49679	7.01896e-12	149.33	0.996839	25.0019	3.85554e-94	284.68
Q9QXW4	210	Q9QXW4	Q9QXW4	Fascin-3	Fscn3	Fascin-3 OS=Mus musculus OX=10090 GN=Fscn3 PE=2 SV=2	0.62559	2.22943	0.000625707	109.84	82.63	109.84	0.578381	1.38575	0.00457382	70.98	0.62559	2.22943	0.000625707	109.84	0.623368	2.18829	0.000693684	108.71	0.478912	0	0.0346292	54.668	0.48997	0	0.0255424	57.482	0	0		NaN	0.602463	1.80852	0.00195044	81.619	0	0		NaN	0	0		NaN
[truncated: 2,133 more rows]
[truncated: 118 more columns]
